# Supplementary material for: Skilful nowcasting of extreme precipitation with NowcastNet
Source: Nature. 2023 Jul 5;619(7970):526–32. doi: 10.1038/s41586-023-06184-4 (PMC10356617; doi:10.1038/s41586-023-06184-4)
Supplement: Supplementary file 11 — Source Data Fig. 2 [file 41586_2023_6184_MOESM11_ESM.xlsx]

## Sheet: CSI
CSI-Neighborhood 5x5
threshold[mm/h]		10 min	20 min	30 min	40 min	50 min	60 min	70 min	80 min	90 min	100 min	110 min	120 min	130 min	140 min	150 min	160 min	170 min	180 min
16	PredRNN	0.705882	0.641682	0.573184	0.516928	0.44634	0.380313	0.352518	0.34115	0.294552	0.227149	0.193273	0.167832	0.123733	0.0708447	0.0345622	0.00525701	0	0
16	PySTEPS	0.663853	0.517914	0.399589	0.323469	0.277291	0.227787	0.19868	0.155416	0.135955	0.131777	0.124907	0.101339	0.1001	0.101961	0.0895772	0.0775713	0.0724192	0.0506657
16	DGMR	0.658668	0.605464	0.545859	0.502381	0.503669	0.458259	0.441793	0.40671	0.398165	0.355882	0.344986	0.321966	0.301045	0.265972	0.244064	0.205217	0.196272	0.184564
16	NowcastNet	0.674819	0.590195	0.53388	0.542721	0.479708	0.449484	0.388222	0.353182	0.356436	0.324749	0.260564	0.267598	0.27715	0.244802	0.252491	0.229399	0.167016	0.1558
32	PredRNN	0.522379	0.337007	0.227102	0.0922535	0.0100287	0	0	0	0	0	0	0	0	0	0	0	0	0
32	PySTEPS	0.59849	0.448467	0.34239	0.268955	0.221127	0.163444	0.144635	0.102049	0.0917759	0.0818207	0.0823741	0.0718494	0.0732007	0.0721527	0.0599974	0.0582435	0.0500748	0.0375736
32	DGMR	0.61694	0.549123	0.467571	0.406951	0.400372	0.34375	0.331939	0.258096	0.235967	0.1977	0.174699	0.14274	0.0980048	0.0727944	0.0381454	0.0295259	0.0218804	0.012604
32	NowcastNet	0.644637	0.561157	0.512299	0.478059	0.443879	0.422146	0.371851	0.338723	0.313946	0.296367	0.271471	0.252788	0.262031	0.209404	0.200724	0.144608	0.133202	0.10758

## Sheet: PSD
FFT spectrum values vs FFT frequency (rows) for different methods. To plot the values use 10.0 * np.log10(fft_freq) and 10.0 * np.log10(fft_spectrum). See pysteps.visualization.spectral.plot_spectrum1d for details.
FFT Spectrum at T+2h							FFT Spectrum at T+3h
FFT Frequency	Obs 1km	PredRNN	PySTEPS	DGMR	NowcastNet		FFT Frequency	Obs 1km	PredRNN	PySTEPS	DGMR	NowcastNet
0	269617	417497	165781	485457	551483		0	260154	338458	139624	473250	315562
0.00195312	58183.1	97695.1	61570.6	127758	131115		0.00195312	57708.4	85273.7	47818.1	125781	67416.4
0.00390625	16531.2	18697.7	23811.3	27515	34014.7		0.00390625	17528.3	14492	18715.3	29185.4	20761.2
0.00585938	11679.9	15118.4	14967.3	23393	25844.9		0.00585938	12229.3	10662.9	12289	18530.4	11012
0.0078125	10105.2	8674.73	11881.4	13563.2	19967.2		0.0078125	11952.5	4742.43	10300.2	8366.09	11329.7
0.00976562	6445.93	3622.68	7893.87	6939.47	14656.7		0.00976562	5823.4	1489.09	5875.84	2367.52	4666.37
0.0117188	3930.68	2764.11	6016.09	3754.28	7502.15		0.0117188	4468.35	1859.61	4251.85	1799.4	2554.2
0.0136719	2556.59	2281.27	4340.2	2466.79	5066.71		0.0136719	2374.07	1022.89	2623.96	1687	1709.61
0.015625	1992.4	1255.24	3037.4	1899.54	3644.48		0.015625	2633.68	700.19	1930.69	1062.52	1124.11
0.0175781	1729.15	1323.81	3089.73	1756.36	3757.97		0.0175781	2280.66	636.711	1651.98	1007.46	1315.03
0.0195312	1228.81	920.616	2331.53	1047.33	2619.58		0.0195312	1788.71	275.084	1298.18	526.878	1418.96
0.0214844	1585.98	735.901	2360.52	1120.4	3128.5		0.0214844	2663.93	216.583	1158.39	469.926	1705.73
0.0234375	1144.16	558.688	1847.35	832.497	2640.02		0.0234375	1319.18	129.434	899.311	267.979	1278.6
0.0253906	1183.95	294.237	1612.25	662.419	2133.28		0.0253906	1391.06	87.5045	811.782	236.4	1165.73
0.0273438	1275.07	219.764	1356.07	488.154	2721.59		0.0273438	1536.46	74.9147	740.185	171.767	1229.59
0.0292969	901.222	112.875	996.388	468.329	1721.18		0.0292969	1126.38	37.8667	631.785	150.07	842.964
0.03125	984.289	78.567	976.212	313.07	1873.48		0.03125	1291.82	32.7759	564.037	133.426	891.431
0.0332031	876.998	48.7275	967.779	286.563	1556.42		0.0332031	1066.53	27.5282	529.854	112.952	648.12
0.0351562	882.027	32.3965	783.745	208.97	1414.67		0.0351562	925.832	15.6332	465.533	100.242	726.335
0.0371094	780.873	30.0468	761.065	186.92	1342.78		0.0371094	960.059	13.8593	448.869	94.828	597.386
0.0390625	564.511	19.5201	640.557	171.684	1103.07		0.0390625	631.974	9.01688	381.37	78.7234	533.397
0.0410156	696.455	9.95833	586.078	156.038	1168.79		0.0410156	1089.1	7.78954	398.888	82.7585	546.666
0.0429688	541.89	6.42276	571.145	129.222	894.276		0.0429688	764.656	6.09491	343.548	79.6804	489.432
0.0449219	532.858	4.8078	508.339	117.803	981.903		0.0449219	669.779	3.89574	349.637	81.3005	462.445
0.046875	415.52	4.51232	445.775	112.029	968.868		0.046875	616.373	4.09555	278.326	70.746	435.067
0.0488281	420.78	4.92499	389.209	110.214	973.594		0.0488281	537.52	3.03263	277.802	77.2043	407.142
0.0507812	444.374	3.97434	343.109	110.482	975.974		0.0507812	634.674	2.74073	249.029	67.3123	323.635
0.0527344	350.683	2.91812	310.817	92.5558	867.809		0.0527344	538.594	2.17673	231.696	63.4216	358.72
0.0546875	345.576	2.40257	286.464	95.0824	726.299		0.0546875	521.139	1.38766	208.522	60.2694	353.809
0.0566406	294.649	2.27421	262.846	83.9326	770.464		0.0566406	471.771	1.38097	188.54	55.787	301.768
0.0585938	288.167	2.30751	232.225	83.019	727.863		0.0585938	388.205	1.21041	175.867	51.1821	299.215
0.0605469	273.832	2.05379	221.495	75.3696	611.48		0.0605469	421.002	1.01265	175.016	47.1166	212.967
0.0625	271.323	1.65753	198.605	69.2898	564.452		0.0625	408.789	0.939193	156.352	48.9432	235.926
0.0644531	246.728	1.57754	203.592	73.729	475.489		0.0644531	343.237	0.607928	156.115	43.3242	212.26
0.0664062	191.813	1.30666	172.394	68.5933	445.368		0.0664062	326.105	0.587354	135.596	38.091	177.22
0.0683594	190.01	1.11177	162.276	64.0574	431.736		0.0683594	232.567	0.455951	134.008	35.7893	206.048
0.0703125	182.266	0.869057	147.954	58.0418	424.821		0.0703125	291.951	0.428378	127.073	30.9934	168.254
0.0722656	192.102	0.830198	133.691	52.3591	378.738		0.0722656	270.139	0.393541	125.682	27.7856	155.501
0.0742188	156.054	0.648132	132.022	49.4484	286.214		0.0742188	240.438	0.319713	116.702	28.7279	161.175
0.0761719	144.293	0.601515	125.523	45.2477	337.014		0.0761719	217.966	0.285678	114.947	27.8887	154.214
0.078125	150.079	0.491777	120.369	42.8547	295.504		0.078125	203.818	0.240477	109.744	27.2155	132.04
0.0800781	127.453	0.447924	107.63	38.3986	244.598		0.0800781	165.156	0.223712	95.2916	24.5519	121.45
0.0820312	128.575	0.381727	109.931	37.4212	241.166		0.0820312	178.633	0.206052	96.1799	21.0231	115.817
0.0839844	122.328	0.32054	99.4146	33.586	224.125		0.0839844	180.35	0.183061	91.4125	21.2577	101.465
0.0859375	105.104	0.316141	93.3381	31.4777	254.924		0.0859375	167.795	0.180856	86.8991	19.2207	82.7027
0.0878906	102.573	0.254495	96.0524	30.5443	224.457		0.0878906	155.123	0.144196	83.436	18.0087	94.6182
0.0898438	88.3131	0.228731	90.7047	25.6042	190.818		0.0898438	114.587	0.136379	75.1695	15.8983	84.611
0.0917969	92.0305	0.197448	91.5844	25.8988	207.608		0.0917969	127.299	0.121527	73.6138	16.191	74.3468
0.09375	86.2845	0.194034	81.3878	24.6117	185.739		0.09375	125.908	0.113892	74.6783	14.6546	81.4742
0.0957031	68.3331	0.175601	73.7951	22.2332	176.325		0.0957031	121.56	0.107002	65.2034	13.4161	71.4674
0.0976562	78.8659	0.158516	73.8135	21.603	173.142		0.0976562	103.103	0.099886	70.5838	13.9828	73.7378
0.0996094	71.876	0.155229	72.2724	19.4039	158.687		0.0996094	83.3199	0.0937166	65.8376	13.4033	69.6941
0.101562	69.4422	0.133356	68.4848	19.4867	145.852		0.101562	104.422	0.0800976	63.6791	12.4019	59.741
0.103516	68.0354	0.132822	63.546	18.3297	144.851		0.103516	92.9067	0.0790879	55.5664	13.1466	60.1484
0.105469	60.9447	0.119452	62.6876	17.0253	150.319		0.105469	93.7533	0.0726768	56.4468	11.9392	55.4766
0.107422	65.4535	0.110289	59.6753	16.3486	135.59		0.107422	83.904	0.0694611	53.8204	10.6538	61.0611
0.109375	59.8814	0.109145	51.8693	15.118	110.615		0.109375	74.2472	0.0715807	50.3988	10.3662	48.8151
0.111328	59.6555	0.0960827	55.628	14.6539	112.512		0.111328	82.944	0.0601152	52.0739	9.56779	48.7599
0.113281	51.8503	0.100479	50.2807	14.9581	97.8734		0.113281	63.1264	0.0644425	45.1043	9.13445	44.7952
0.115234	51.9239	0.0822078	48.9932	13.6898	97.569		0.115234	72.8113	0.0532497	46.9684	8.32588	43.5359
0.117188	51.7851	0.0795546	47.6294	13.1705	86.4922		0.117188	67.8743	0.0527415	45.1483	7.72053	43.1409
0.119141	45.7045	0.0805687	46.2321	12.4452	78.9873		0.119141	60.759	0.0532858	42.8598	7.3712	39.287
0.121094	48.7989	0.0712557	47.2997	12.8885	78.0137		0.121094	61.6817	0.0479158	43.8471	6.91324	36.9771
0.123047	40.9992	0.0742395	41.8075	11.8579	73.5773		0.123047	57.7304	0.0494677	39.5246	6.46909	38.1548
0.125	41.6052	0.0609798	41.6791	11.5179	74.7442		0.125	61.0905	0.0411765	39.4847	6.3012	31.7262
0.126953	42.0168	0.0635449	36.5656	11.2324	65.5015		0.126953	48.1271	0.0419071	33.7803	6.17778	38.131
0.128906	36.6237	0.0571533	34.4386	10.1786	65.3994		0.128906	51.1891	0.0385467	34.4852	5.66312	31.732
0.130859	38.485	0.0573282	34.6776	9.54251	61.7344		0.130859	52.0502	0.0392794	32.4448	5.12281	28.9914
0.132812	35.5164	0.0555659	32.4966	9.08994	66.9805		0.132812	45.2973	0.0382153	30.6089	4.9693	29.5651
0.134766	34.0428	0.0517891	32.0825	8.55332	61.9954		0.134766	42.3966	0.0345652	28.8333	4.97087	32.3762
0.136719	33.2603	0.0527798	31.6413	8.33794	58.2424		0.136719	43.908	0.0348237	28.3864	5.08253	27.1982
0.138672	29.0066	0.0502241	29.1624	8.16407	55.7129		0.138672	39.4893	0.0324175	28.967	5.0079	28.5396
0.140625	31.4548	0.0448492	29.3925	7.51139	51.7641		0.140625	39.0018	0.0286812	28.9789	4.62942	26.7893
0.142578	25.8801	0.0462331	28.3204	7.70634	54.9269		0.142578	33.7835	0.0294592	25.8298	4.51329	24.3129
0.144531	28.7159	0.0433647	26.0128	7.20832	51.3399		0.144531	37.1109	0.0267887	27.5431	4.42638	21.4686
0.146484	24.8489	0.043844	25.7473	7.1168	56.5515		0.146484	33.9717	0.0267976	26.5143	4.05644	22.6898
0.148438	23.5716	0.0403349	24.9089	6.67565	46.2508		0.148438	35.8081	0.0244529	25.1182	3.81613	21.2786
0.150391	22.5635	0.0397204	23.5382	6.45367	49.2413		0.150391	35.2678	0.0236215	24.3623	4.05702	20.349
0.152344	21.6241	0.0409842	22.1723	6.39067	47.0706		0.152344	30.2819	0.0243494	21.2643	3.80817	18.4106
0.154297	21.2971	0.0386926	20.6565	6.5191	45.0242		0.154297	26.4055	0.0222973	23.7393	3.52222	23.1585
0.15625	19.6896	0.038011	20.4797	6.38721	46.0995		0.15625	30.4889	0.0224869	20.0746	3.3248	19.5627
0.158203	20.0516	0.0352104	19.515	6.08445	40.0225		0.158203	30.0225	0.020239	20.1715	3.34486	19.1419
0.160156	18.4241	0.0364959	18.5195	5.74261	37.5516		0.160156	26.437	0.0201296	18.8561	3.41346	20.5291
0.162109	19.6075	0.0363975	18.3806	5.81475	36.474		0.162109	25.1911	0.0198583	18.2507	3.41159	20.3352
0.164062	19.016	0.0354601	16.6462	5.55351	34.4992		0.164062	24.5696	0.0191535	18.0662	3.34007	18.4098
0.166016	17.7139	0.0323395	16.7758	5.36748	36.0463		0.166016	26.8367	0.0171873	17.3354	2.83765	18.7371
0.167969	18.3509	0.0323612	16.322	5.03528	33.9644		0.167969	23.7396	0.017392	16.0967	2.88746	18.8003
0.169922	17.148	0.0323452	14.7839	5.08107	35.0887		0.169922	24.9563	0.0175959	17.0384	2.64666	16.539
0.171875	15.091	0.0321635	14.1498	4.90209	30.6065		0.171875	21.7736	0.0171763	15.3321	2.61532	16.9462
0.173828	15.5667	0.0294615	13.116	4.71194	29.4699		0.173828	21.889	0.0159183	14.8876	2.64957	14.5944
0.175781	14.5048	0.0297187	12.5372	4.37818	26.175		0.175781	21.7087	0.0162855	14.0306	2.47493	14.2721
0.177734	12.6803	0.0292816	12.4172	4.47274	28.9583		0.177734	21.6757	0.0153036	13.0236	2.40099	15.2445
0.179688	14.1658	0.0285553	11.9077	4.42741	25.1971		0.179688	18.5695	0.0157038	12.76	2.30168	13.5021
0.181641	12.7043	0.0269124	12.3356	4.39951	24.5851		0.181641	19.5414	0.0144741	12.4226	2.28056	14.2547
0.183594	12.981	0.026735	11.602	4.13362	24.999		0.183594	17.8658	0.0148001	11.9838	2.39904	13.4681
0.185547	12.8739	0.0257213	11.7353	3.94421	24.5631		0.185547	17.5172	0.0141861	11.4928	2.39493	12.7952
0.1875	12.336	0.0253791	10.5397	3.77767	25.4421		0.1875	16.4635	0.0135645	10.8882	2.31027	11.5218
0.189453	12.2559	0.0245205	10.2056	3.83001	22.0395		0.189453	15.5382	0.0135169	10.9316	2.18876	11.9216
0.191406	12.4797	0.0217686	10.0359	3.4797	26.2449		0.191406	16.729	0.0125994	10.4259	2.0804	10.8963
0.193359	10.5766	0.0248963	9.66492	3.46361	21.909		0.193359	15.702	0.0142439	9.90046	2.01607	10.6179
0.195312	11.5931	0.0249896	9.3426	3.42912	23.6146		0.195312	14.3959	0.0131954	10.0227	1.95053	10.7712
0.197266	9.99251	0.0260039	9.24015	3.21281	22.7317		0.197266	14.8684	0.0144602	9.33365	1.77825	9.63032
0.199219	11.1239	0.0228659	8.84404	2.91039	22.6753		0.199219	14.6906	0.0133339	9.37118	1.7879	9.85184
0.201172	11.0179	0.023022	8.65514	3.04653	21.732		0.201172	14.6771	0.0131708	9.16445	1.76166	10.8963
0.203125	10.0146	0.0262162	8.08454	2.96094	21.3295		0.203125	13.1736	0.0154549	8.75423	1.71547	9.87363
0.205078	9.55781	0.0245884	8.00695	2.7349	23.1785		0.205078	13.2455	0.0156029	8.90568	1.70814	9.58503
0.207031	9.11843	0.0244771	7.38231	2.68151	22.8137		0.207031	12.0809	0.0156134	8.28504	1.6871	9.08588
0.208984	9.35858	0.0254883	7.37192	2.68465	20.9648		0.208984	11.225	0.0165665	8.02142	1.57925	9.74176
0.210938	9.54	0.0259385	7.18006	2.4816	20.3883		0.210938	11.2443	0.0176971	8.18913	1.57083	8.40712
0.212891	8.14931	0.029635	6.49238	2.50773	19.2806		0.212891	11.4443	0.0195624	7.46774	1.53385	7.9559
0.214844	8.76795	0.0298323	6.9901	2.42247	17.467		0.214844	10.9513	0.0198101	8.00022	1.55843	8.19479
0.216797	8.55657	0.0354644	6.40415	2.45472	17.5622		0.216797	9.34138	0.0219994	7.05688	1.49396	7.92077
0.21875	9.18413	0.0414284	6.45713	2.25054	15.4858		0.21875	9.29321	0.0256103	7.4621	1.43171	7.5031
0.220703	8.02134	0.0452743	6.26705	2.28082	16.1517		0.220703	9.58397	0.0244228	6.89114	1.47146	7.22068
0.222656	8.24578	0.050113	6.18745	2.17028	15.0646		0.222656	8.62982	0.0293556	6.4931	1.421	6.98598
0.224609	8.60634	0.0533153	6.42222	2.09623	14.5998		0.224609	8.59956	0.0316472	6.55254	1.35898	6.7573
0.226562	7.28029	0.061499	6.06279	2.05205	15.5761		0.226562	8.22457	0.0369587	6.093	1.28982	6.66066
0.228516	7.94521	0.0686154	6.24892	2.03626	12.6789		0.228516	9.1058	0.0411527	6.09038	1.30739	6.45155
0.230469	7.59136	0.0829282	5.895	1.96904	12.4396		0.230469	8.67129	0.0455955	5.81959	1.29182	6.22604
0.232422	7.97976	0.0942336	5.67272	1.84996	13.408		0.232422	8.39753	0.0513633	5.53034	1.20536	5.48168
0.234375	8.54834	0.0958548	5.75316	1.82597	11.4068		0.234375	8.10243	0.0578344	5.3797	1.15909	5.99554
0.236328	6.8464	0.112928	5.37449	1.84622	12.1933		0.236328	7.52175	0.0657377	5.18368	1.14539	5.60025
0.238281	7.15872	0.113034	5.33726	1.78209	11.2884		0.238281	7.81507	0.0653659	5.05626	1.15429	6.08051
0.240234	6.6544	0.111029	5.02774	1.77706	10.1162		0.240234	7.64156	0.0694827	4.98311	1.11017	6.26186
0.242188	6.80476	0.103476	4.88558	1.67523	10.4562		0.242188	7.29344	0.0758986	4.92476	1.10337	5.60738
0.244141	6.59539	0.0922267	4.74263	1.56751	10.0231		0.244141	6.86657	0.0661682	4.56755	1.05115	5.35086
0.246094	6.40221	0.0896291	4.39659	1.52551	9.67221		0.246094	6.41206	0.0566092	4.4283	1.07167	4.82549
0.248047	6.01311	0.0636713	4.37398	1.51446	10.5992		0.248047	7.11364	0.045249	4.54543	1.00423	5.03835
0.25	5.79167	0.0319241	4.18772	1.48257	9.76327		0.25	6.25308	0.0272906	4.21877	1.0199	4.71365
0.251953	5.59451	0.017013	4.11112	1.40164	9.69834		0.251953	6.77567	0.0139449	4.41484	1.00945	4.24647
0.253906	5.58115	0.0203823	4.05949	1.42182	9.89624		0.253906	6.53747	0.012483	3.95379	1.00021	4.61416
0.255859	5.0075	0.0193421	3.93511	1.42066	9.1957		0.255859	6.06	0.0159333	4.06415	0.96711	4.11832
0.257812	5.12399	0.0206744	4.10249	1.34025	9.78339		0.257812	6.21834	0.0209865	4.05826	0.953353	4.31826
0.259766	4.9194	0.0311405	3.94853	1.31065	9.29826		0.259766	6.03241	0.0238151	3.89515	0.868412	4.37294
0.261719	4.97446	0.0361267	3.79842	1.29404	8.90279		0.261719	5.17945	0.0239254	3.83383	0.850792	3.96078
0.263672	4.44539	0.0424316	3.70839	1.23625	8.68114		0.263672	5.16064	0.0250442	3.71782	0.811436	4.03437
0.265625	4.46055	0.0383071	3.5925	1.31651	8.27487		0.265625	5.24074	0.0237934	3.78062	0.794885	4.36655
0.267578	4.37761	0.03817	3.35438	1.28914	8.49428		0.267578	4.95795	0.0242832	3.5787	0.801418	4.28612
0.269531	4.39802	0.0378218	3.34464	1.23069	8.51209		0.269531	5.04017	0.0231274	3.46882	0.733624	4.39765
0.271484	4.10839	0.0349112	3.24543	1.21357	7.89788		0.271484	5.13962	0.0215458	3.47316	0.744368	4.43535
0.273438	3.9346	0.0308692	3.2463	1.14632	7.46004		0.273438	4.89799	0.0208508	3.33615	0.759594	4.06878
0.275391	3.86432	0.0279096	3.07081	1.12236	7.89581		0.275391	4.51623	0.019609	3.24465	0.742229	3.63967
0.277344	4.27321	0.028679	3.00495	1.1344	7.56386		0.277344	4.62881	0.0175766	3.10617	0.729816	3.767
0.279297	4.02735	0.0261445	2.8862	1.07361	7.43005		0.279297	4.67143	0.0154308	3.09638	0.723254	3.80895
0.28125	4.9441	0.0231921	2.77208	1.05711	7.47982		0.28125	4.54321	0.0143467	3.10103	0.698968	3.62142
0.283203	4.38135	0.0198145	2.62135	1.03134	6.77759		0.283203	4.12318	0.0127921	2.88149	0.671787	3.6758
0.285156	4.09064	0.0170263	2.38505	0.990454	6.77868		0.285156	3.95091	0.0114031	2.84415	0.69048	3.50416
0.287109	3.70401	0.0160719	2.32919	0.94998	6.9754		0.287109	4.37864	0.0105089	2.7637	0.643325	3.58045
0.289062	4.11237	0.0135241	2.24347	0.956287	6.77745		0.289062	4.17996	0.00947349	2.74082	0.612696	3.66703
0.291016	3.64315	0.0123718	2.24708	0.934726	6.28117		0.291016	4.62235	0.00890351	2.63892	0.62476	3.62752
0.292969	3.41084	0.0117798	2.20498	0.967637	6.63881		0.292969	4.44855	0.00759904	2.67647	0.614734	3.35078
0.294922	3.6179	0.010198	2.20882	0.9293	7.15804		0.294922	4.2654	0.00672971	2.51361	0.620846	3.50684
0.296875	3.33643	0.0101899	2.09803	0.942083	6.78364		0.296875	3.9816	0.00669493	2.46102	0.582597	3.35257
0.298828	3.20778	0.00851675	2.15744	0.89767	6.61407		0.298828	4.07068	0.005896	2.43491	0.582323	3.37863
0.300781	3.03642	0.00934486	2.1305	0.858041	6.03179		0.300781	3.97553	0.00556013	2.31451	0.581246	3.50944
0.302734	3.10376	0.00900006	2.09011	0.882656	6.44692		0.302734	3.82142	0.00504367	2.21093	0.581852	3.22499
0.304688	3.29819	0.00862946	2.0867	0.883445	6.2517		0.304688	3.563	0.00479562	2.26807	0.546571	3.40153
0.306641	3.12797	0.00789331	1.90792	0.856471	6.26954		0.306641	3.27636	0.00453394	2.12448	0.538991	3.10432
0.308594	3.08937	0.00756776	1.9082	0.832815	6.39729		0.308594	3.32245	0.00431129	2.12962	0.543162	2.92276
0.310547	3.0605	0.00763502	1.83789	0.812064	5.70724		0.310547	3.09796	0.00433757	2.12105	0.519754	3.09249
0.3125	2.90208	0.00738046	1.73852	0.802073	6.2593		0.3125	3.10916	0.00410162	2.03188	0.503398	2.75924
0.314453	3.07672	0.00707295	1.80403	0.792797	5.21561		0.314453	2.96726	0.00384345	2.06063	0.497442	2.84675
0.316406	3.29472	0.00722967	1.69255	0.784836	5.75457		0.316406	2.9372	0.00385846	1.96561	0.478232	2.71285
0.318359	2.95775	0.0070743	1.67918	0.764062	5.6834		0.318359	3.03327	0.00378204	1.90876	0.482505	2.71881
0.320312	3.03257	0.00695687	1.62849	0.762138	5.32356		0.320312	3.31371	0.0038968	1.8934	0.48768	2.68965
0.322266	2.94257	0.00691877	1.63603	0.742649	5.16161		0.322266	3.45206	0.00367831	1.85339	0.446709	2.63495
0.324219	2.6329	0.00643235	1.59617	0.696591	5.08608		0.324219	3.35572	0.00366939	1.83376	0.438891	2.60578
0.326172	2.57342	0.00681647	1.54781	0.701974	4.98254		0.326172	3.10202	0.0036462	1.75847	0.447172	2.35396
0.328125	2.49051	0.00675238	1.54691	0.689073	4.58622		0.328125	2.94938	0.00372982	1.73348	0.433653	2.38607
0.330078	2.50587	0.00632073	1.56609	0.687011	4.65553		0.330078	2.72471	0.00364062	1.66675	0.44095	2.40542
0.332031	2.63868	0.00632843	1.50779	0.647811	4.62943		0.332031	2.54905	0.00378752	1.62372	0.440057	2.47812
0.333984	2.69603	0.00596037	1.46666	0.641755	4.95442		0.333984	2.69042	0.00350167	1.59746	0.434423	2.57564
0.335938	2.46622	0.0062548	1.42099	0.657444	4.47926		0.335938	2.78236	0.00355573	1.56306	0.436587	2.31869
0.337891	2.49518	0.00672977	1.42566	0.638025	4.39761		0.337891	2.46004	0.00378869	1.56509	0.407771	2.47625
0.339844	2.27427	0.00607554	1.40476	0.605141	4.62855		0.339844	2.35861	0.00349483	1.49974	0.415624	2.51873
0.341797	2.23893	0.00688779	1.38869	0.623317	4.12263		0.341797	2.70613	0.00413686	1.50054	0.399902	2.3799
0.34375	2.12262	0.00658608	1.34168	0.599262	4.35914		0.34375	2.79577	0.00389968	1.45424	0.393316	2.55937
0.345703	2.13286	0.00782365	1.31091	0.594348	4.13533		0.345703	2.48289	0.00486741	1.39119	0.395101	2.59925
0.347656	1.99578	0.00625886	1.28557	0.57474	4.24457		0.347656	2.78981	0.00402155	1.38053	0.376247	2.36449
0.349609	2.11541	0.00646133	1.24367	0.55837	4.26537		0.349609	2.52494	0.00400789	1.34312	0.370868	2.22721
0.351562	2.12106	0.00983913	1.23298	0.574965	4.22677		0.351562	2.48141	0.00714601	1.34188	0.367608	2.19087
0.353516	2.01807	0.00823746	1.17795	0.531593	4.03663		0.353516	2.48031	0.0055204	1.31294	0.362115	2.2367
0.355469	1.98679	0.0104821	1.15323	0.536447	3.89319		0.355469	2.46058	0.00703956	1.2604	0.348122	2.25488
0.357422	1.91757	0.00723061	1.15627	0.508196	3.76347		0.357422	2.30785	0.00410695	1.26708	0.334199	1.98602
0.359375	1.89068	0.00590374	1.14166	0.512492	3.76199		0.359375	2.07319	0.00372053	1.19506	0.332184	2.16978
0.361328	1.79336	0.00743451	1.11112	0.502619	3.73382		0.361328	2.3101	0.00428932	1.22274	0.319375	1.86619
0.363281	1.89178	0.00574579	1.02548	0.485461	3.64851		0.363281	2.05037	0.00340693	1.11566	0.317503	1.95416
0.365234	1.80188	0.00595146	1.03788	0.481821	3.80602		0.365234	2.09791	0.00368389	1.12129	0.314559	2.05852
0.367188	1.80569	0.00508737	1.00239	0.48733	3.36805		0.367188	2.1203	0.00304354	1.08098	0.314913	1.98324
0.369141	1.83023	0.00468036	1.01146	0.486745	3.40449		0.369141	2.14581	0.00297722	1.06654	0.31019	1.9607
0.371094	1.73522	0.00575027	1.02106	0.472144	3.33596		0.371094	2.07813	0.00321965	1.09875	0.292232	1.75289
0.373047	1.7636	0.00437104	0.982652	0.457885	3.17782		0.373047	1.88399	0.0026131	1.03784	0.295851	1.98789
0.375	1.65556	0.00488624	0.948869	0.438278	3.19215		0.375	1.89893	0.00276145	1.04084	0.289314	2.03988
0.376953	1.64039	0.00409834	0.920087	0.452659	3.05097		0.376953	1.80282	0.00246332	0.998716	0.286376	1.91303
0.378906	1.64724	0.00404925	0.868468	0.436207	3.18429		0.378906	1.68393	0.00255854	0.971747	0.274295	1.86013
0.380859	1.63129	0.00376568	0.84669	0.423451	3.12584		0.380859	1.91768	0.00249825	0.98331	0.269711	1.60372
0.382812	1.66847	0.00365047	0.829111	0.418407	3.09901		0.382812	1.91026	0.00242333	0.965669	0.267584	1.73026
0.384766	1.68681	0.00370461	0.813545	0.406399	2.98209		0.384766	1.81378	0.00240542	0.944301	0.267331	1.80727
0.386719	1.58417	0.0036056	0.808778	0.415846	2.82307		0.386719	1.65083	0.00239293	0.929561	0.256561	1.73399
0.388672	1.54377	0.00343268	0.783227	0.394117	2.6791		0.388672	1.73567	0.00224395	0.903959	0.262441	1.75405
0.390625	1.57097	0.00351003	0.757219	0.400402	2.76281		0.390625	1.73585	0.00223742	0.8978	0.265538	1.67474
0.392578	1.54165	0.00342649	0.738927	0.391549	2.69052		0.392578	1.73626	0.0021974	0.852224	0.253452	1.66659
0.394531	1.49458	0.00336579	0.732923	0.370068	2.68267		0.394531	1.51901	0.0021241	0.836813	0.256856	1.59659
0.396484	1.51	0.0034357	0.73722	0.372184	2.77365		0.396484	1.6066	0.00211981	0.819961	0.260382	1.71984
0.398438	1.52676	0.00327424	0.71462	0.3668	2.64817		0.398438	1.50833	0.00204363	0.804395	0.255552	1.59137
0.400391	1.61658	0.0035033	0.71513	0.356515	2.65505		0.400391	1.52604	0.00214812	0.789284	0.250045	1.71613
0.402344	1.47577	0.00337123	0.717347	0.335046	2.7004		0.402344	1.67164	0.00207124	0.766038	0.242835	1.63115
0.404297	1.30197	0.00347293	0.680029	0.328636	2.52512		0.404297	1.57603	0.00208562	0.763997	0.243118	1.7247
0.40625	1.37116	0.00339346	0.689461	0.324802	2.56632		0.40625	1.49008	0.00201879	0.726032	0.237532	1.58885
0.408203	1.23935	0.00341245	0.68368	0.326549	2.28083		0.408203	1.50234	0.00199632	0.731605	0.237028	1.56615
0.410156	1.29086	0.00364202	0.672124	0.336318	2.33345		0.410156	1.47884	0.00207493	0.697509	0.23318	1.56312
0.412109	1.27275	0.00359903	0.681576	0.324689	2.30022		0.412109	1.53837	0.0020059	0.700471	0.230447	1.53265
0.414062	1.27204	0.00352607	0.658849	0.313759	2.31154		0.414062	1.4529	0.00196806	0.686501	0.22784	1.54323
0.416016	1.20026	0.00361202	0.625247	0.315637	2.45114		0.416016	1.5051	0.00196157	0.692379	0.224096	1.52083
0.417969	1.23491	0.00342795	0.617334	0.320533	2.41301		0.417969	1.50236	0.00191306	0.669763	0.221872	1.38911
0.419922	1.19651	0.0037107	0.616158	0.329268	2.36253		0.419922	1.47101	0.00205869	0.64232	0.227499	1.46145
0.421875	1.19371	0.00351656	0.606318	0.321836	2.36981		0.421875	1.45491	0.00190804	0.650675	0.220039	1.33547
0.423828	1.18994	0.00357735	0.570995	0.322017	2.22554		0.423828	1.57767	0.0019858	0.626589	0.218579	1.3548
0.425781	1.17375	0.00369293	0.56123	0.311793	2.21686		0.425781	1.52184	0.0020627	0.619147	0.214425	1.54046
0.427734	1.27007	0.00344881	0.556765	0.305804	2.14231		0.427734	1.3799	0.00188449	0.60352	0.217926	1.53399
0.429688	1.29255	0.00366618	0.559972	0.312102	2.18317		0.429688	1.31519	0.00200334	0.604983	0.216057	1.48335
0.431641	1.25688	0.00349879	0.545225	0.295441	2.07236		0.431641	1.24688	0.00192779	0.59769	0.216291	1.40393
0.433594	1.2224	0.00356763	0.551324	0.29571	2.12125		0.433594	1.26222	0.00205508	0.579102	0.21814	1.33426
0.435547	1.15887	0.00372723	0.545593	0.295423	2.08461		0.435547	1.35799	0.00201805	0.59152	0.214182	1.32285
0.4375	1.10445	0.00369286	0.538532	0.293882	2.16169		0.4375	1.27486	0.00198302	0.582484	0.210672	1.32047
0.439453	1.17109	0.00359272	0.537018	0.288361	2.12005		0.439453	1.20475	0.00202352	0.567741	0.209795	1.31326
0.441406	1.09861	0.0035497	0.527284	0.283503	2.1278		0.441406	1.20926	0.00209203	0.57622	0.211343	1.22582
0.443359	1.11532	0.00378019	0.523796	0.283302	2.14912		0.443359	1.21747	0.00211169	0.57143	0.213332	1.24073
0.445312	1.10202	0.00397448	0.514331	0.275368	2.14501		0.445312	1.25899	0.00223491	0.578092	0.205472	1.40182
0.447266	1.10928	0.00397441	0.492247	0.272079	2.15123		0.447266	1.19386	0.00227138	0.574735	0.196259	1.32348
0.449219	1.08564	0.00410428	0.503365	0.272816	2.2063		0.449219	1.17956	0.00242499	0.572819	0.199889	1.27376
0.451172	1.10301	0.0040473	0.495671	0.270062	2.28822		0.451172	1.20178	0.00252262	0.556191	0.192589	1.26732
0.453125	1.04087	0.00438703	0.491825	0.266359	2.28258		0.453125	1.08172	0.00263908	0.544558	0.19342	1.24621
0.455078	1.04708	0.00435325	0.489659	0.258089	2.17772		0.455078	1.1263	0.00286507	0.534752	0.188457	1.34191
0.457031	1.01585	0.00464459	0.483906	0.25985	2.05107		0.457031	1.12016	0.00303111	0.532808	0.190714	1.31833
0.458984	0.97821	0.00523407	0.482157	0.255098	1.94229		0.458984	1.18159	0.00347332	0.518444	0.18217	1.31106
0.460938	0.966449	0.00579811	0.471537	0.246503	1.95987		0.460938	1.08293	0.00383109	0.511765	0.177483	1.25086
0.462891	1.00224	0.00638748	0.454193	0.231211	2.1093		0.462891	1.12805	0.00401097	0.498903	0.17746	1.17406
0.464844	1.03016	0.00707942	0.449012	0.222714	2.01184		0.464844	1.11421	0.0042836	0.486807	0.1786	1.21765
0.466797	0.929496	0.00846581	0.440903	0.224061	2.04749		0.466797	1.09202	0.00509864	0.481575	0.170639	1.12927
0.46875	0.959272	0.00988388	0.426629	0.217727	2.00297		0.46875	1.06269	0.00558268	0.478856	0.16548	1.09533
0.470703	0.990387	0.0111743	0.424873	0.210547	1.95621		0.470703	1.09093	0.00557141	0.467536	0.157402	1.20483
0.472656	0.977783	0.0124499	0.434296	0.206694	1.93292		0.472656	1.07315	0.00669185	0.461028	0.159148	1.07765
0.474609	0.951688	0.0125081	0.425207	0.205228	1.92844		0.474609	1.03216	0.00747605	0.459819	0.153892	1.17462
0.476562	0.94172	0.0138539	0.419467	0.202707	1.88088		0.476562	1.07355	0.00832301	0.446102	0.152338	1.07725
0.478516	0.947797	0.0165965	0.411643	0.196225	1.74278		0.478516	1.04522	0.00882356	0.440602	0.151734	1.0859
0.480469	0.959551	0.0185486	0.402827	0.192259	1.84177		0.480469	1.016	0.00865555	0.443733	0.153641	1.09574
0.482422	0.976737	0.0206906	0.408496	0.185343	1.67708		0.482422	1.07266	0.010438	0.437052	0.152822	1.13426
0.484375	0.934587	0.0198671	0.405376	0.179218	1.72965		0.484375	1.02589	0.0113282	0.426403	0.150875	1.11656
0.486328	0.919947	0.0215304	0.400715	0.180144	1.73403		0.486328	0.982067	0.0113411	0.416293	0.142743	1.1205
0.488281	0.922839	0.0207733	0.386866	0.173854	1.75901		0.488281	0.990189	0.010747	0.41549	0.143312	1.05684
0.490234	0.887525	0.0196667	0.383101	0.173059	1.74662		0.490234	0.999124	0.0114095	0.435956	0.144765	1.04803
0.492188	0.876326	0.0160698	0.381575	0.168755	1.78482		0.492188	1.011	0.010674	0.441369	0.140848	0.999369
0.494141	0.901723	0.0163022	0.383252	0.167087	1.69796		0.494141	0.983346	0.0103936	0.434562	0.142329	1.02815
0.496094	0.886841	0.0179263	0.383228	0.167402	1.61728		0.496094	0.919541	0.0117437	0.429633	0.13828	1.00964
0.498047	0.896477	0.0157921	0.385907	0.168785	1.68137		0.498047	0.922536	0.0126926	0.441101	0.133	0.989436
-0.5	0.888205	0.00734789	0.37991	0.163876	1.5372		-0.5	1.02336	0.00661649	0.42948	0.131	0.956603
