# Supplementary material for: Skilful nowcasting of extreme precipitation with NowcastNet
Source: Nature. 2023 Jul 5;619(7970):526–32. doi: 10.1038/s41586-023-06184-4 (PMC10356617; doi:10.1038/s41586-023-06184-4)
Supplement: Supplementary file 12 — Source Data Fig. 3 [file 41586_2023_6184_MOESM12_ESM.xlsx]

## Sheet: CSI
CSI-Neighborhood 5x5
threshold[mm/h]		10 min	20 min	30 min	40 min	50 min	60 min	70 min	80 min	90 min	100 min	110 min	120 min	130 min	140 min	150 min	160 min	170 min	180 min
16	PredRNN	0.619603	0.502077	0.495179	0.446294	0.381169	0.315948	0.303928	0.302756	0.306039	0.304998	0.286874	0.263603	0.254588	0.251969	0.235986	0.215329	0.214523	0.214147
16	PySTEPS	0.58835	0.477228	0.413868	0.379876	0.341347	0.309599	0.292904	0.276406	0.299605	0.285279	0.255919	0.234754	0.207769	0.203407	0.22278	0.22708	0.210832	0.191955
16	DGMR	0.592904	0.504363	0.459226	0.399222	0.35414	0.30197	0.305074	0.32681	0.30699	0.312164	0.299024	0.270483	0.279434	0.282962	0.256652	0.23395	0.232662	0.226737
16	NowcastNet	0.62627	0.543504	0.513123	0.438371	0.395247	0.3681	0.377249	0.37915	0.346205	0.32213	0.298059	0.3011	0.299896	0.304424	0.290497	0.281274	0.278898	0.288581
32	PredRNN	0.435249	0.333092	0.281792	0.266239	0.215944	0.181464	0.110877	0.0753053	0.0431212	0.0400525	0.0290955	0.0171278	0.00393701	0	0	0	0	0
32	PySTEPS	0.511727	0.397926	0.361345	0.310935	0.287084	0.233179	0.181771	0.153698	0.143602	0.124532	0.100134	0.0848273	0.0614478	0.0532258	0.056653	0.0432656	0.0398524	0.0263633
32	DGMR	0.511995	0.402356	0.310547	0.278893	0.227367	0.211258	0.184242	0.178981	0.144162	0.0852163	0.0676005	0.0713351	0.0361217	0.0193705	0.0316901	0.0133843	0.0189873	0.0217523
32	NowcastNet	0.559754	0.442767	0.415022	0.357825	0.328413	0.316517	0.301311	0.292811	0.285746	0.253145	0.248378	0.250783	0.24652	0.22462	0.213648	0.209785	0.209927	0.20398

## Sheet: PSD
FFT spectrum values vs FFT frequency (rows) for different methods. To plot the values use 10.0 * np.log10(fft_freq) and 10.0 * np.log10(fft_spectrum). See pysteps.visualization.spectral.plot_spectrum1d for details.
FFT Spectrum at T+2h (Fig. 3)							FFT Spectrum at T+3h (Fig. 3)
FFT Frequency	Obs 1km	PredRNN	PySTEPS	DGMR	NowcastNet		FFT Frequency	Obs 1km	PredRNN	PySTEPS	DGMR	NowcastNet
0	450053	1.61116e+06	460752	4.50508e+06	543833		0	524300	2.26625e+06	463108	4.90613e+06	625033
0.00195312	110628	347814	175299	941652	146501		0.00195312	137895	448559	194330	1.00164e+06	149248
0.00390625	34541.5	95741.6	55553.5	227275	55754.1		0.00390625	43791.5	122448	61001.9	259651	54079.9
0.00585938	30529	49508.2	36918	129120	31365.5		0.00585938	34450.3	54577	41203.2	125693	41857
0.0078125	23734.2	28444.6	27243.7	69992.8	23233.3		0.0078125	31588.7	23645.3	27930.8	59726.2	24131.5
0.00976562	16396.6	10941.6	19051.8	19898.3	13282.7		0.00976562	17313.9	11546.4	17318	16160.6	12164.6
0.0117188	12122.3	8857.95	14162.2	15140.9	14213.3		0.0117188	14949	7237.28	12736.2	10119	8059.26
0.0136719	7721.89	5585.5	6852.75	14041.6	7573.57		0.0136719	10873.7	5913.34	5773.54	9151.46	4280.26
0.015625	5313.1	4378.74	6217.92	10483.2	6426.66		0.015625	6165.96	2806.15	4893.08	6670.82	3501.6
0.0175781	2519.76	2927.97	5741.11	6346.66	4227.89		0.0175781	3941.43	2136.68	4914.1	5250.34	2640.47
0.0195312	2927.76	2090.29	4890.72	6213.18	3501.11		0.0195312	5445.11	1388.86	3163.49	4304.95	2493.28
0.0214844	3799.22	1878.96	5240.41	5108.61	4275.59		0.0214844	5311.44	837.987	2592.11	2881.82	2564.71
0.0234375	3058.12	1020.15	2925.17	4236.98	3411.75		0.0234375	4324.44	542.51	1481.21	2150.34	2056.11
0.0253906	2100.13	647.816	2468.94	3483.53	3573.86		0.0253906	3996.99	423.397	1229.48	1535.31	2008.76
0.0273438	1470.37	635.969	1955.17	2819.05	3366.6		0.0273438	2819.4	280.043	1158.29	1506.81	1797.31
0.0292969	1470.43	328.876	1353.9	1973.36	2065.72		0.0292969	2373.4	222.023	757.282	1457.52	1653.81
0.03125	1586.88	294.558	1272.4	1931.92	2208.61		0.03125	1953.55	147.302	1299.07	1165.17	1308.33
0.0332031	1420.06	249.81	855.322	1493.24	1759.31		0.0332031	2245.64	85.7209	1136.52	1369.08	1151.06
0.0351562	960.839	138.658	777.046	1087.7	1810.69		0.0351562	1960.49	81.917	808.439	1125.4	1058.78
0.0371094	977.7	134.18	763.195	1156.64	1368.93		0.0371094	1866.69	56.9027	858.965	1129.32	918.893
0.0390625	944.157	111.783	638.309	868.51	1408.59		0.0390625	1822.83	43.1243	749.341	1042.69	951.426
0.0410156	795.66	82.3649	620.691	1051.44	1210.78		0.0410156	1255.17	45.8009	673.766	806.025	964.745
0.0429688	694.091	57.68	565.122	896.861	919.156		0.0429688	1307.45	27.5132	583.931	851.78	926.319
0.0449219	792.285	56.373	502.36	733.482	1101.07		0.0449219	1243.38	26.756	447.272	575.78	951.235
0.046875	628.568	47.618	454.242	693.868	891.606		0.046875	989.096	25.3989	429.193	606.29	721.14
0.0488281	575.48	33.9221	322.976	607.963	889.458		0.0488281	938.281	19.7834	417.159	621.141	843.837
0.0507812	580.976	32.1477	263.92	563.792	827.781		0.0507812	773.665	15.0951	337.441	538.307	699.068
0.0527344	531.951	28.2318	262.426	504.909	679.703		0.0527344	722.161	13.259	351.112	475.944	648.378
0.0546875	447.134	21.2991	158.105	477.413	833.8		0.0546875	654.701	11.5928	311.184	398.03	640.363
0.0566406	406.403	20.9571	135.565	467.782	653.11		0.0566406	758.324	9.83767	267.681	382.048	542.405
0.0585938	279.738	18.0574	106.871	478.214	585.306		0.0585938	656.608	8.79757	238.631	474.7	564.395
0.0605469	297.898	11.6416	83.3474	401.365	546.473		0.0605469	494.264	7.84458	205.743	414.057	469.876
0.0625	250.007	11.0639	81.4191	372.691	502.835		0.0625	428.066	6.63433	177.698	410.086	424.459
0.0644531	218.204	9.17654	86.8951	300.355	469.509		0.0644531	394.532	6.5669	181.753	348.543	385.781
0.0664062	187.615	8.35003	87.2054	298.729	438.516		0.0664062	436.11	5.02922	176.558	288.01	369.528
0.0683594	171.938	6.06699	92.3554	283.169	432.756		0.0683594	403.97	4.50953	147.414	267.603	295.439
0.0703125	150.614	5.64986	90.7909	273.045	310.364		0.0703125	381.66	4.02631	155.208	238.24	302.331
0.0722656	143.64	4.66882	84.1753	254.154	253.026		0.0722656	320.012	3.85906	118.993	260.572	284.292
0.0742188	154.329	3.98748	77.6025	216.801	234.93		0.0742188	327.321	3.27484	103.595	209.688	272.158
0.0761719	157.184	4.19717	66.9675	226.327	219.385		0.0761719	286.856	3.12959	120.661	187.527	210.75
0.078125	149.322	3.39787	72.1542	178.802	207.824		0.078125	244.833	2.64283	101.714	194.968	217.328
0.0800781	145.844	2.83013	78.3878	156.201	186.562		0.0800781	200.814	2.44578	102.927	197.313	213.452
0.0820312	146.307	2.75944	73.2806	153.01	182.938		0.0820312	194.815	2.06597	101.252	168.717	185.919
0.0839844	120.486	2.46934	71.1223	170.665	178		0.0839844	190.935	2.10284	87.2416	132.625	189.557
0.0859375	134.404	2.11584	65.9883	164.461	149.652		0.0859375	174.092	1.98707	92.6773	144.775	157.857
0.0878906	120.043	2.07944	60.6696	149.383	164.81		0.0878906	169.242	1.74521	76.4411	137.521	147.844
0.0898438	123.322	1.82946	58.8782	132.705	126.052		0.0898438	165.464	1.74814	75.5704	140.524	130.396
0.0917969	143.86	1.78674	59.6978	147.741	133.163		0.0917969	152.635	1.56003	75.9897	138.26	131.779
0.09375	135.806	1.68508	47.9361	118.617	104.69		0.09375	143.912	1.45679	70.2244	112.937	120.273
0.0957031	111.379	1.3242	43.4746	102.607	108.212		0.0957031	152.571	1.3184	61.765	111.27	93.7708
0.0976562	97.3227	1.34845	44.9942	113.056	110.006		0.0976562	126.917	1.29412	62.5224	114.921	106.665
0.0996094	89.7406	1.28696	56.7594	108.199	103.853		0.0996094	111.954	1.22525	63.0795	103.175	94.9993
0.101562	81.2697	1.09956	51.6639	102.622	90.586		0.101562	112.7	1.13161	66.4077	91.5803	91.4709
0.103516	80.3846	1.10621	44.5768	106.272	86.9521		0.103516	100.703	1.12219	54.6879	83.0746	81.6112
0.105469	89.1745	1.12506	45.1673	89.5684	81.1173		0.105469	87.2337	1.14856	55.2728	80.8377	72.4181
0.107422	84.3345	0.951171	43.7879	81.0538	70.4391		0.107422	87.1552	1.03287	56.8166	76.5531	67.3067
0.109375	84.7746	0.96322	38.7678	77.7467	64.1852		0.109375	98.49	0.984709	46.2526	74.3274	63.9048
0.111328	69.1573	0.855729	33.6089	73.4395	63.2761		0.111328	91.4249	0.889863	43.3469	57.7027	59.0422
0.113281	68.7234	0.837773	30.2354	71.2002	68.5297		0.113281	91.9417	0.919779	47.3143	66.3776	53.6797
0.115234	79.1233	0.783966	29.5677	64.0641	67.7323		0.115234	86.8172	0.761094	46.3163	69.618	50.8853
0.117188	67.7938	0.759542	28.5022	58.835	72.8987		0.117188	77.4554	0.833791	45.4688	59.6056	53.2697
0.119141	62.2901	0.70234	28.4284	55.9174	56.6639		0.119141	81.9751	0.752767	38.9387	53.783	53.1891
0.121094	53.7329	0.68698	29.0626	54.4049	50.1534		0.121094	76.6127	0.717218	39.4433	54.0964	49.6295
0.123047	51.3186	0.690094	32.6773	52.1153	50.1908		0.123047	65.6498	0.730912	38.8823	57.5549	41.4976
0.125	53.6376	0.549984	30.6425	48.5124	44.1165		0.125	55.5918	0.632673	33.0463	50.4272	47.4393
0.126953	49.2322	0.597921	27.4952	44.0992	40.8828		0.126953	56.9795	0.657703	37.0627	43.1183	43.7869
0.128906	47.84	0.525689	23.6688	49.1825	37.3243		0.128906	53.7946	0.572575	32.7612	45.1174	36.5015
0.130859	43.1949	0.483553	19.9972	42.4031	36.7713		0.130859	49.8493	0.544524	30.6295	47.8641	33.4238
0.132812	37.0872	0.490057	19.2949	42.8041	37.4311		0.132812	49.349	0.530689	31.3704	37.6159	35.4044
0.134766	34.8554	0.457177	19.2786	41.658	31.4234		0.134766	44.4542	0.488164	30.3164	41.8718	33.5063
0.136719	35.133	0.422508	17.3259	39.5841	27.3559		0.136719	46.0514	0.48983	30.0529	36.7351	27.4894
0.138672	30.7896	0.455207	16.5649	40.9772	27.9983		0.138672	40.1963	0.491587	28.1451	38.7067	32.1532
0.140625	29.5342	0.398907	18.3524	42.9674	27.4814		0.140625	35.6444	0.425155	21.7131	35.158	28.1469
0.142578	33.3671	0.375799	16.5734	35.3981	27.31		0.142578	37.9588	0.434991	18.384	38.8001	24.9991
0.144531	33.7908	0.38298	16.5622	36.3631	27.6315		0.144531	34.6433	0.394325	16.0449	42.1014	23.3203
0.146484	31.3227	0.369195	15.115	36.2902	29.1488		0.146484	35.8248	0.390415	17.0167	33.1265	21.4238
0.148438	28.7575	0.32027	13.1036	34.9085	28.0471		0.148438	33.0402	0.374639	15.777	32.3552	21.4829
0.150391	27.7783	0.369244	13.5336	32.7259	25.9615		0.150391	32.2912	0.368182	13.6409	31.6073	21.2171
0.152344	26.2299	0.374111	14.2296	30.5196	23.5381		0.152344	29.1317	0.374941	13.6376	30.2168	18.9312
0.154297	29.2105	0.315869	13.2225	30.4321	22.7655		0.154297	30.845	0.35825	13.6066	29.9847	20.5812
0.15625	27.5737	0.346165	13.4752	32.8641	18.9887		0.15625	28.605	0.360343	14.3889	28.6962	19.6246
0.158203	22.6281	0.297237	12.0855	28.0681	18.5218		0.158203	28.923	0.321466	14.0111	27.278	21.1376
0.160156	20.1224	0.291221	11.9533	28.3583	16.8712		0.160156	27.8789	0.307672	13.6351	21.4653	21.3177
0.162109	21.4456	0.308811	11.561	27.86	15.311		0.162109	28.3247	0.305127	14.2562	22.1697	18.9143
0.164062	20.2546	0.270498	10.37	27.1136	16.0092		0.164062	24.7779	0.285548	14.1876	20.0722	20.1779
0.166016	18.0209	0.246952	9.22063	26.5728	15.2736		0.166016	23.2019	0.267363	12.7836	19.4091	17.5432
0.167969	16.8233	0.262221	8.18952	23.9244	14.4838		0.167969	22.6756	0.265968	11.8167	21.2467	16.8677
0.169922	17.5984	0.254355	8.89037	23.4686	13.8481		0.169922	22.2532	0.271657	11.7894	20.0351	17.6563
0.171875	16.0534	0.253235	9.52344	23.4827	13.7602		0.171875	23.2191	0.263263	12.311	22.0856	15.9501
0.173828	14.616	0.221718	8.32233	21.7088	12.1205		0.173828	21.7617	0.242904	12.5527	20.0874	14.3638
0.175781	14.8433	0.209582	7.60877	18.4663	13.2007		0.175781	22.4379	0.237307	11.6664	18.8793	13.6422
0.177734	16.6841	0.20535	7.15825	20.5239	14.5301		0.177734	20.2456	0.224854	11.1211	16.2165	11.6255
0.179688	14.6942	0.203168	6.72607	18.3207	12.7707		0.179688	18.8493	0.218554	10.7327	18.2979	12.0327
0.181641	14.1342	0.186271	6.18271	18.8602	13.7356		0.181641	18.0051	0.201472	10.7889	16.8953	12.6324
0.183594	13.6265	0.181812	7.3288	17.8338	13.178		0.183594	17.6033	0.203053	9.66777	14.0323	11.7494
0.185547	13.4417	0.190761	7.25989	16.9099	10.9791		0.185547	15.1875	0.203671	9.63356	15.626	11.3851
0.1875	12.3778	0.172729	6.63692	15.1674	12.4041		0.1875	17.0164	0.197322	9.61251	15.246	11.5006
0.189453	12.3846	0.16358	6.2676	14.2064	10.8158		0.189453	14.29	0.181981	8.17404	14.5084	11.0787
0.191406	11.4296	0.155345	5.8757	16.2813	10.3233		0.191406	15.8906	0.171082	8.87123	15.6413	12.1299
0.193359	12.222	0.166523	6.07824	13.6144	10.8136		0.193359	14.7163	0.180038	9.45481	14.6508	10.9206
0.195312	12.3354	0.149762	6.39537	13.8979	10.795		0.195312	14.4885	0.167303	8.93757	12.8657	12.2451
0.197266	12.2148	0.158516	6.77725	14.15	10.0032		0.197266	14.2742	0.171181	8.83307	14.1124	11.8414
0.199219	12.0177	0.147904	6.01358	13.3431	9.2204		0.199219	14.6442	0.16	9.05656	12.457	11.1646
0.201172	12.047	0.144145	5.10541	11.3368	8.85062		0.201172	13.7972	0.153494	9.04849	12.1877	10.2195
0.203125	10.0306	0.153944	4.73976	11.5017	9.75995		0.203125	13.2712	0.168324	8.38047	12.1556	10.6559
0.205078	11.7186	0.151924	4.86682	11.0433	10.4725		0.205078	13.7617	0.156997	7.42421	11.87	10.3185
0.207031	10.1834	0.139007	4.52196	10.6663	10.2936		0.207031	13.237	0.147244	6.33079	11.7694	10.1545
0.208984	10.3926	0.131523	4.27159	9.76509	9.93976		0.208984	12.284	0.14889	7.07995	10.9099	9.88941
0.210938	10.2905	0.130378	3.97815	8.8768	9.92921		0.210938	13.0802	0.140872	7.40961	9.37542	9.65297
0.212891	9.63799	0.127085	3.98451	9.16606	10.0993		0.212891	10.7056	0.139001	6.62681	9.84531	9.45958
0.214844	8.67146	0.122041	4.34057	7.79627	8.9167		0.214844	10.2707	0.125969	6.69959	9.41945	9.40069
0.216797	8.01414	0.129868	4.45028	8.48885	9.02584		0.216797	11.6365	0.138648	6.43883	8.6977	9.26897
0.21875	7.62606	0.12101	3.85706	8.84348	8.88418		0.21875	12.2413	0.131373	5.38539	8.5757	9.37214
0.220703	7.70522	0.115277	3.73516	8.41153	7.88454		0.220703	11.7497	0.129181	5.12997	8.52938	8.35063
0.222656	7.15504	0.118755	3.49275	7.70972	7.07131		0.222656	10.1755	0.136785	5.61272	7.83421	7.58985
0.224609	7.01254	0.116326	3.18602	7.50034	7.1125		0.224609	9.17113	0.119833	5.83086	7.93537	8.07468
0.226562	7.64558	0.113959	3.02802	7.63957	6.7299		0.226562	8.35228	0.128708	5.30271	7.60559	7.96924
0.228516	7.53224	0.105202	3.3573	7.25344	6.56855		0.228516	8.48656	0.116191	4.60036	7.74131	8.10878
0.230469	7.2548	0.123814	3.06779	7.11498	6.48773		0.230469	8.22967	0.1288	4.55721	7.96289	7.43036
0.232422	7.26863	0.121389	3.05677	7.27451	5.84119		0.232422	8.2226	0.124312	4.89444	7.02458	7.55361
0.234375	7.36105	0.115312	3.01082	6.53684	5.67405		0.234375	7.67547	0.142473	5.01093	7.58295	7.72643
0.236328	6.93131	0.131809	3.09927	6.67892	5.24696		0.236328	7.92493	0.158059	4.89923	6.71848	6.88177
0.238281	6.12254	0.198831	3.11825	6.92564	5.00243		0.238281	7.40435	0.186247	4.2345	6.8957	6.38805
0.240234	5.7084	0.220453	2.95733	6.51274	4.86251		0.240234	6.89579	0.232245	4.44055	6.55201	6.56945
0.242188	5.93449	0.277185	2.63186	6.65979	4.66699		0.242188	6.27634	0.267803	4.17908	6.45528	5.82966
0.244141	5.33743	0.372372	2.49831	6.60093	4.32635		0.244141	7.09149	0.443489	4.36317	6.93169	5.99956
0.246094	4.93	0.348952	2.5646	6.79645	4.1145		0.246094	6.77562	0.484764	4.51722	6.83513	5.90899
0.248047	5.01053	0.486654	2.65008	6.14325	4.25144		0.248047	7.11812	0.668415	4.28895	6.80892	5.84891
0.25	5.15979	0.520641	2.69243	5.65498	4.07505		0.25	6.69948	0.687961	4.18423	6.22487	5.59692
0.251953	4.88199	0.254023	2.97013	5.05187	3.62682		0.251953	6.73527	0.277465	4.07619	6.84214	5.58663
0.253906	5.40466	0.190011	2.81214	5.30217	3.93372		0.253906	6.75973	0.173141	3.93919	5.67346	6.00876
0.255859	4.87346	0.133894	2.92483	5.53477	3.92132		0.255859	5.9952	0.152611	4.01496	5.77862	5.62739
0.257812	4.96537	0.105206	2.82551	4.73119	3.88765		0.257812	6.56184	0.112044	4.06435	5.18626	6.8283
0.259766	4.60578	0.0955313	2.58189	4.57088	4.05627		0.259766	5.95691	0.110764	4.02839	5.14833	6.02703
0.261719	5.0968	0.0945179	2.53482	4.66765	4.08059		0.261719	5.75401	0.0971881	4.11742	5.17206	6.15339
0.263672	4.9811	0.0872336	2.50943	4.49653	3.32323		0.263672	5.92221	0.0724626	3.97098	5.66164	6.06983
0.265625	5.28031	0.0673403	2.4396	4.83686	3.21763		0.265625	5.49892	0.0683249	4.00914	5.52513	5.59446
0.267578	4.87789	0.0769975	2.4196	4.57566	2.95912		0.267578	5.9027	0.0614414	3.77427	5.56506	5.4909
0.269531	4.55552	0.0747865	2.36772	4.34803	2.88053		0.269531	5.37984	0.0668018	3.89975	5.3788	5.4858
0.271484	4.26407	0.0557569	2.49974	4.33296	3.20669		0.271484	5.46909	0.0590844	4.14947	4.68538	5.20697
0.273438	4.09562	0.0629482	2.49646	3.75933	3.49222		0.273438	5.37905	0.0601014	3.80034	4.65869	4.98268
0.275391	4.20536	0.0632747	2.58251	3.97947	3.27959		0.275391	4.94161	0.0547182	3.56833	4.45551	5.02465
0.277344	4.18395	0.0622293	2.57698	3.93289	3.34525		0.277344	4.66318	0.0594149	3.55962	3.94556	4.97143
0.279297	4.07357	0.0575086	2.28441	3.76936	3.36226		0.279297	4.89519	0.058238	3.71397	4.39994	4.62096
0.28125	4.41245	0.0579473	2.16156	3.72093	3.02643		0.28125	4.34634	0.0531716	3.54281	4.06124	4.77747
0.283203	4.62942	0.0581351	2.00117	3.65753	3.29763		0.283203	4.53343	0.0532753	3.24894	4.11714	4.64673
0.285156	4.5713	0.0549887	1.85875	3.34657	2.89484		0.285156	4.17862	0.0510052	3.1698	4.03682	4.47389
0.287109	4.42433	0.0579847	1.78241	3.42832	2.78697		0.287109	4.11812	0.05349	3.22402	4.23012	4.61091
0.289062	4.08615	0.0544518	1.80322	3.44574	2.78116		0.289062	3.97855	0.0512727	3.02445	3.93346	5.02405
0.291016	3.82809	0.0480167	1.77486	3.48089	2.68419		0.291016	4.04074	0.0511363	2.87431	4.05659	4.47186
0.292969	3.58855	0.0524957	1.72073	3.66092	2.74288		0.292969	3.99797	0.0495573	2.72088	4.01463	4.37688
0.294922	3.62417	0.0493932	1.6244	3.66899	2.915		0.294922	3.77973	0.046452	2.79292	3.78622	4.53306
0.296875	3.17151	0.0524058	1.64869	3.4634	2.86616		0.296875	3.66299	0.0494711	2.84371	3.83167	4.34326
0.298828	3.33066	0.0448427	1.64109	3.30663	2.62878		0.298828	3.31766	0.0447334	3.16553	3.50853	4.88007
0.300781	3.63938	0.0467712	1.50765	3.4141	2.68433		0.300781	3.12196	0.0450796	2.89612	3.81872	4.36927
0.302734	3.47527	0.0468778	1.61859	3.72987	2.57177		0.302734	3.0604	0.0446753	2.63322	3.71299	4.50607
0.304688	3.5259	0.0402899	1.54813	3.46473	2.72943		0.304688	3.10264	0.0453979	2.77587	3.97656	4.97648
0.306641	3.45703	0.0431306	1.48018	3.69562	2.50722		0.306641	3.07731	0.0432262	2.73399	3.87899	4.41096
0.308594	3.47653	0.0415852	1.70533	3.58405	2.46028		0.308594	2.9206	0.0419374	2.86236	3.61681	4.06576
0.310547	3.45745	0.0378237	1.65969	3.18262	2.46977		0.310547	2.96918	0.0434742	2.61855	3.68235	4.34926
0.3125	3.30209	0.0423673	1.7672	3.26181	2.46748		0.3125	2.88006	0.0437008	2.28169	3.54965	4.00738
0.314453	3.42927	0.0378822	1.61615	3.42194	2.53249		0.314453	2.92177	0.0385127	2.22123	3.41913	3.97758
0.316406	2.9739	0.0348713	1.55422	3.38731	2.5762		0.316406	2.73425	0.0392504	1.97831	3.35283	3.85366
0.318359	2.67155	0.0376685	1.50873	3.36725	2.34121		0.318359	2.72402	0.0375173	2.18347	3.3546	3.62206
0.320312	2.55253	0.0373201	1.40443	3.19519	2.31112		0.320312	2.76586	0.0386389	2.28712	3.21399	3.44258
0.322266	2.45162	0.0363734	1.36921	3.44172	2.19837		0.322266	2.81989	0.0384831	2.1451	3.38234	3.26505
0.324219	2.32969	0.0362377	1.46237	2.81429	2.10878		0.324219	2.57906	0.0380044	2.30909	3.27714	3.31003
0.326172	2.56016	0.0389184	1.48365	3.18286	2.23991		0.326172	2.53104	0.0401151	2.45643	3.40411	3.13387
0.328125	2.28195	0.0394817	1.42451	3.01531	2.29502		0.328125	2.65214	0.038684	2.2398	3.14039	3.01559
0.330078	2.50552	0.037677	1.37177	3.16667	2.14525		0.330078	2.62287	0.038478	2.50615	3.30085	2.90591
0.332031	2.49454	0.0375816	1.4761	3.14854	2.20385		0.332031	2.57024	0.0386324	2.33617	3.0509	2.7241
0.333984	2.44724	0.0355386	1.4487	3.13259	2.12557		0.333984	2.53631	0.0368776	2.12168	3.04672	2.59697
0.335938	2.31215	0.0367594	1.42207	3.12351	1.96462		0.335938	2.59366	0.0384671	2.10935	3.15306	2.56718
0.337891	2.50123	0.0396759	1.35489	3.07045	2.08904		0.337891	2.59127	0.0398353	2.00732	2.98241	2.53552
0.339844	2.34783	0.0353046	1.17732	3.03561	1.96496		0.339844	2.7284	0.0378696	1.82413	3.07446	2.5448
0.341797	2.27997	0.0384551	1.12817	3.10305	1.95268		0.341797	2.80015	0.0423071	1.80526	2.92636	2.47553
0.34375	2.2428	0.0382693	1.11796	3.21895	1.99515		0.34375	2.55624	0.0400489	1.74807	3.13984	2.34855
0.345703	2.05872	0.0348711	1.13827	3.04603	2.03766		0.345703	2.60923	0.0448962	1.86721	3.12697	2.40916
0.347656	1.97104	0.0364531	1.07598	2.92923	1.90397		0.347656	2.79561	0.0419451	1.82053	3.09516	2.31905
0.349609	1.96555	0.0377827	0.970682	2.94708	1.95607		0.349609	2.53516	0.0392072	1.75693	3.43145	2.40376
0.351562	2.00928	0.0420497	1.03152	2.9912	1.98775		0.351562	2.57297	0.0503684	1.93053	2.85212	2.34641
0.353516	1.7465	0.0412609	0.998919	3.19324	1.90709		0.353516	2.44273	0.0470542	1.90323	2.91009	2.41424
0.355469	1.87984	0.0425535	1.06588	3.06928	1.80634		0.355469	2.47206	0.0507702	1.76219	2.86873	2.36252
0.357422	1.96161	0.0351708	0.996427	3.1488	1.72373		0.357422	2.27891	0.0424774	1.77159	2.78192	2.3261
0.359375	1.93735	0.0356392	0.966651	3.15688	1.78725		0.359375	2.41265	0.0414614	1.77005	2.88738	2.18555
0.361328	1.91739	0.0378122	0.990514	3.0151	1.85185		0.361328	2.18725	0.0427626	1.73316	2.62634	2.1149
0.363281	1.92321	0.0294284	0.959578	2.96574	1.73232		0.363281	1.99483	0.0338536	1.68114	2.54934	2.2579
0.365234	2.02168	0.0307956	0.934854	2.90853	1.73004		0.365234	2.14735	0.0345853	1.6073	2.73733	2.14049
0.367188	1.92762	0.0293607	0.927755	2.97286	1.65893		0.367188	2.16363	0.032113	1.60456	2.87275	2.22684
0.369141	1.83098	0.0282188	0.913468	2.92704	1.58678		0.369141	1.96493	0.0322747	1.51038	2.97502	2.28145
0.371094	1.87051	0.029409	0.887241	2.82431	1.60608		0.371094	1.97615	0.0329855	1.52572	2.74242	2.15269
0.373047	1.64312	0.027812	0.9039	2.63102	1.59979		0.373047	1.95727	0.0307345	1.4905	2.59481	2.19248
0.375	1.89277	0.0270235	0.879472	2.62289	1.65258		0.375	2.04546	0.0322838	1.45393	2.86832	2.17011
0.376953	1.75666	0.027329	0.902947	2.68245	1.73898		0.376953	1.7436	0.030243	1.37897	2.67814	2.16293
0.378906	1.84098	0.0263638	0.840701	2.38868	1.71218		0.378906	1.7483	0.0298767	1.38317	2.68761	2.08565
0.380859	1.85919	0.0247582	0.796756	2.34778	1.58896		0.380859	1.71516	0.0286925	1.37641	2.56484	1.89568
0.382812	1.79131	0.0254978	0.834002	2.53726	1.58952		0.382812	1.80318	0.0280934	1.37096	2.54655	2.00795
0.384766	1.73765	0.025363	0.823139	2.51404	1.51082		0.384766	1.8264	0.0281891	1.3752	2.76693	1.98151
0.386719	1.73289	0.0241991	0.831126	2.64093	1.40984		0.386719	1.83226	0.028683	1.32747	2.77121	2.01354
0.388672	1.61565	0.0243619	0.800333	2.74687	1.44325		0.388672	1.78541	0.027664	1.29179	2.629	2.00197
0.390625	1.63581	0.0252549	0.777034	3.04241	1.54316		0.390625	1.56446	0.0287622	1.27298	2.62186	2.00718
0.392578	1.54543	0.0234089	0.721827	3.01073	1.39515		0.392578	1.64892	0.0278329	1.23002	2.71438	1.99428
0.394531	1.50654	0.0239622	0.704501	3.09801	1.4455		0.394531	1.89378	0.0265586	1.24638	2.53405	1.87027
0.396484	1.53943	0.0239928	0.70851	3.11223	1.41811		0.396484	1.80598	0.0265774	1.26824	2.5886	2.03951
0.398438	1.58775	0.0222879	0.746032	2.7282	1.38228		0.398438	1.77874	0.0253724	1.41714	2.58383	1.79449
0.400391	1.5474	0.0252293	0.801546	2.77744	1.4108		0.400391	1.75574	0.0266966	1.40543	2.76012	1.74679
0.402344	1.54275	0.0242829	0.754138	2.87989	1.36345		0.402344	1.76091	0.0260988	1.34874	2.46568	1.74764
0.404297	1.53632	0.0216108	0.709252	2.52407	1.34307		0.404297	1.7462	0.0257951	1.36073	2.3896	1.67361
0.40625	1.52925	0.0245337	0.687005	2.36057	1.3284		0.40625	1.74678	0.0262385	1.41495	2.5972	1.77509
0.408203	1.50595	0.0223764	0.677662	2.64038	1.26797		0.408203	1.64291	0.02558	1.29885	2.63998	1.82713
0.410156	1.45291	0.0231802	0.655972	2.42356	1.28549		0.410156	1.65827	0.0258151	1.31247	2.59683	1.88697
0.412109	1.49226	0.0245494	0.649268	2.50719	1.30276		0.412109	1.69217	0.024697	1.30029	2.50571	1.88652
0.414062	1.45834	0.0219311	0.589559	2.56796	1.30683		0.414062	1.66332	0.0237895	1.24132	2.37535	1.99056
0.416016	1.46348	0.0225131	0.634671	2.26464	1.4407		0.416016	1.57623	0.0246629	1.29072	2.27547	2.10458
0.417969	1.45062	0.0224077	0.658814	2.23761	1.33179		0.417969	1.64311	0.0237026	1.20794	2.57898	1.87132
0.419922	1.41644	0.023266	0.648271	2.53935	1.31731		0.419922	1.62413	0.0248842	1.15172	2.65411	1.79105
0.421875	1.37865	0.0222469	0.602503	2.42189	1.32957		0.421875	1.60445	0.0237073	1.25296	2.3043	1.72924
0.423828	1.37995	0.0218005	0.596905	2.15576	1.36321		0.423828	1.48846	0.0238983	1.16418	2.2225	1.75363
0.425781	1.37477	0.0220006	0.596708	2.47203	1.40849		0.425781	1.46079	0.0240661	1.14481	2.26865	1.72616
0.427734	1.3588	0.020258	0.622467	2.3256	1.35782		0.427734	1.49261	0.0222671	1.17189	2.02713	1.73471
0.429688	1.37539	0.020914	0.60742	2.13775	1.39502		0.429688	1.40662	0.0228028	1.07044	2.19536	1.7869
0.431641	1.28691	0.021222	0.564991	2.13706	1.37292		0.431641	1.33486	0.0215987	0.991588	2.09455	1.85241
0.433594	1.29595	0.0197309	0.595119	2.28679	1.30857		0.433594	1.25119	0.0222365	0.941533	1.80728	1.7248
0.435547	1.27046	0.0210151	0.623706	2.09871	1.32052		0.435547	1.43364	0.0225977	0.924977	1.84885	1.77654
0.4375	1.3597	0.0218185	0.604887	2.11613	1.42024		0.4375	1.44899	0.0230861	0.9566	1.88027	1.78619
0.439453	1.32291	0.0192012	0.580087	1.88552	1.33226		0.439453	1.48687	0.0216716	0.999664	1.82464	1.62044
0.441406	1.29908	0.0206256	0.547844	1.9723	1.34617		0.441406	1.33537	0.0217516	0.964317	1.98053	1.79768
0.443359	1.19681	0.0217433	0.54664	2.0988	1.27659		0.443359	1.37274	0.0227315	0.896595	2.04503	1.71958
0.445312	1.2357	0.0194853	0.528087	2.15836	1.26585		0.445312	1.34941	0.0227625	0.88579	2.02047	1.6221
0.447266	1.22969	0.021308	0.504735	1.92346	1.28104		0.447266	1.26974	0.0217027	0.908089	1.91086	1.75912
0.449219	1.17663	0.0200495	0.483615	1.90585	1.34184		0.449219	1.21042	0.0218995	0.916037	1.81222	1.69379
0.451172	1.18902	0.0207559	0.499657	1.79078	1.3089		0.451172	1.26848	0.0215895	0.935826	1.8456	1.59668
0.453125	1.06975	0.0219984	0.531183	1.64729	1.33153		0.453125	1.26659	0.0221084	0.861363	1.68663	1.65605
0.455078	1.02919	0.0209092	0.512109	1.67466	1.29846		0.455078	1.26723	0.0210808	0.853772	1.62655	1.57438
0.457031	1.07726	0.0208376	0.499049	1.55709	1.31874		0.457031	1.20807	0.0217093	0.899882	1.52341	1.54917
0.458984	1.1044	0.0202091	0.504585	1.58866	1.24181		0.458984	1.201	0.0218576	0.940767	1.52845	1.50393
0.460938	1.05076	0.02145	0.499592	1.51612	1.19223		0.460938	1.18941	0.0219528	0.942003	1.5711	1.42853
0.462891	1.03921	0.0213775	0.480604	1.39682	1.2447		0.462891	1.24586	0.0220135	0.854351	1.51857	1.38869
0.464844	1.02347	0.0203034	0.494409	1.24955	1.16431		0.464844	1.30495	0.0209587	0.824274	1.44047	1.34043
0.466797	1.04216	0.021874	0.490415	1.38831	1.17691		0.466797	1.38112	0.0222614	0.907095	1.44002	1.33627
0.46875	1.1311	0.0209323	0.458582	1.19611	1.23624		0.46875	1.38152	0.0217938	0.895448	1.34226	1.37401
0.470703	1.04764	0.0209545	0.484589	1.13891	1.18185		0.470703	1.38729	0.0223176	0.907285	1.21013	1.40324
0.472656	1.01542	0.0211457	0.517714	1.10903	1.09468		0.472656	1.42264	0.0229538	0.90958	1.11424	1.36104
0.474609	1.02092	0.0207207	0.456794	1.12088	1.07445		0.474609	1.36003	0.0207808	0.835086	1.03386	1.38222
0.476562	1.00034	0.0204096	0.45286	1.01179	1.05689		0.476562	1.27457	0.0217387	0.866594	1.02074	1.2805
0.478516	0.980332	0.0171732	0.486363	0.939796	1.0444		0.478516	1.24434	0.0206033	0.875953	1.0429	1.26714
0.480469	1.04245	0.0211693	0.468502	0.883315	0.96065		0.480469	1.34362	0.02186	0.86998	0.884706	1.27392
0.482422	1.0496	0.0228072	0.473921	0.859848	1.02368		0.482422	1.35031	0.0191598	0.854069	0.850286	1.21491
0.484375	1.06847	0.0174973	0.489416	0.809576	0.988648		0.484375	1.25446	0.0236937	0.836839	0.803177	1.15112
0.486328	1.06477	0.0209649	0.455971	0.731236	0.975867		0.486328	1.29137	0.0233101	0.879421	0.712132	1.0961
0.488281	1.07183	0.0281823	0.427922	0.719687	0.881075		0.488281	1.25511	0.0277196	0.848846	0.694479	1.13279
0.490234	1.05466	0.0257099	0.434956	0.69913	0.884526		0.490234	1.38205	0.0319417	0.833014	0.696583	1.09947
0.492188	1.06659	0.0254234	0.462225	0.649272	0.892545		0.492188	1.26383	0.0240249	0.772051	0.641932	1.05283
0.494141	1.0405	0.0343314	0.46981	0.607969	0.845702		0.494141	1.305	0.043886	0.711099	0.650683	1.01363
0.496094	1.09348	0.0240024	0.463042	0.586378	0.843062		0.496094	1.23299	0.0306068	0.693233	0.643184	1.05054
0.498047	1.01575	0.0345617	0.439876	0.532199	0.794518		0.498047	1.23903	0.0511572	0.714002	0.616991	1.07673
-0.5	1.0343	0.0155115	0.428827	0.537415	0.791487		-0.5	1.26788	0.0228697	0.703309	0.563751	1.04328
