# Supplementary material for: Skilful nowcasting of extreme precipitation with NowcastNet
Source: Nature. 2023 Jul 5;619(7970):526–32. doi: 10.1038/s41586-023-06184-4 (PMC10356617; doi:10.1038/s41586-023-06184-4)
Supplement: Supplementary file 13 — Source Data Fig. 4 [file 41586_2023_6184_MOESM13_ESM.xlsx]

## Sheet: Meteorologist evaluation
Vote Ratio	NowcastNet	PySTEPS	DGMR	PredRNN
The USA Posterior Evaluation	0.758377	0.0970018	0.132275	0.0123457
China Posterior Evaluation	0.671958	0.0934744	0.208113	0.026455
The USA Prior Evaluation	0.719355	0.129032	0.141935	0.00967742
China Prior Evaluation	0.644444	0.139683	0.196825	0.0190476
Confidance interval	NowcastNet	PySTEPS	DGMR	PredRNN
The USA Posterior Evaluation	0.7209674720585779, 0.7930701767859891	0.07391246569473887, 0.12438750185831826	0.1054831416951112, 0.16296581302347668	0.004977618217449461, 0.025270576203787587
China Posterior Evaluation	0.6316101744794237, 0.7105017670054641	0.07080324522709452, 0.1204828104208675	0.1754097722218993, 0.24389077628910438	0.014880614214625184, 0.043258585706616115
The USA Prior Evaluation	0.6657859940403907, 0.7686757475982811	0.09380654799185577, 0.17153707096151227	0.10506157066719735, 0.18582118720237006	0.0020001801941450016, 0.0280195145206239
China Prior Evaluation	0.5888301510799621, 0.6973131365614383	0.10336216136984856, 0.18294689523290453	0.15436416657924643, 0.24509239382536263	0.0070214336724127085, 0.04099553918751808

## Sheet: CSI
The USA	CSI-Neighborhood 5x5
	threshold[mm/h]		10 min	20 min	30 min	40 min	50 min	60 min	70 min	80 min	90 min	100 min	110 min	120 min	130 min	140 min	150 min	160 min	170 min	180 min
	16	UNet	0.543311	0.435661	0.359406	0.303459	0.2558	0.212553	0.183071	0.156291	0.133685	0.111962	0.0865608	0.0657095	0.0536304	0.043001	0.0367439	0.0319599	0.0275283	0.0228177
	16	PredRNN	0.553369	0.461153	0.386912	0.325725	0.272611	0.225637	0.184789	0.151745	0.123264	0.0996974	0.0798733	0.0642078	0.050749	0.0399645	0.0317053	0.0247415	0.0191605	0.0145104
	16	PySTEPS	0.530081	0.384513	0.286486	0.2223	0.18099	0.150804	0.125579	0.108718	0.0973577	0.0859957	0.0775972	0.0704532	0.0640065	0.0584003	0.0543379	0.0516872	0.0482682	0.0448003
	16	DGMR	0.527602	0.443748	0.3785	0.330214	0.29852	0.269546	0.246049	0.223413	0.207739	0.191703	0.178517	0.165542	0.153887	0.143144	0.132025	0.122923	0.112399	0.10455
	16	NowcastNet	0.570844	0.46972	0.402474	0.360908	0.32614	0.297918	0.263784	0.232279	0.224369	0.210529	0.199115	0.189893	0.178212	0.168482	0.157531	0.147717	0.141069	0.132164
	32	UNet	0.392286	0.252173	0.165466	0.114472	0.076311	0.0497045	0.0379628	0.025818	0.0194153	0.0130311	0.00759228	0.00462349	0.00340188	0.00276697	0.00250228	0.00202681	0.00165318	0.0010454
	32	PredRNN	0.384059	0.266673	0.1695	0.0908149	0.0352829	0.00963173	0.00184862	0.000225485	0	0	0	0	0	0	0	0	0	0
	32	PySTEPS	0.497602	0.3616	0.265284	0.194152	0.146817	0.113717	0.0877757	0.07136	0.0608281	0.0507838	0.0439922	0.0385584	0.0343126	0.030462	0.027471	0.0255585	0.0231577	0.0212194
	32	DGMR	0.495895	0.386024	0.313857	0.255487	0.222425	0.188204	0.169825	0.145875	0.133036	0.116866	0.102911	0.0919063	0.0789323	0.0706946	0.0591973	0.0534886	0.0434444	0.039402
	32	NowcastNet	0.524494	0.426661	0.359431	0.314295	0.275419	0.24291	0.215003	0.185608	0.178944	0.168312	0.156805	0.150799	0.139201	0.129917	0.118897	0.108238	0.100802	0.0928714
	64	UNet	0.0529357	0.00910922	0.00297596	0.00136826	0.000374846	0.000175568	0.000279101	0.000322659	0.000322949	0.000255711	0.000166003	7.36574e-05	2.69503e-05	3.57867e-05	3.22081e-05	0	0	0
	64	PredRNN	0	0	0	0	0	0	0	0	0	0	0	0	0	0	0	0	0	0
	64	PySTEPS	0.380346	0.254755	0.173617	0.119931	0.0845495	0.0609015	0.0439479	0.0323532	0.025837	0.0206028	0.0174423	0.0153075	0.0123759	0.0108513	0.00953058	0.00843487	0.00726632	0.00668996
	64	DGMR	0.34631	0.196648	0.131556	0.0863195	0.0729651	0.0516033	0.048117	0.039229	0.0371809	0.0295421	0.0251053	0.0217904	0.0182619	0.016221	0.0130367	0.0121534	0.0100677	0.00890994
	64	NowcastNet	0.372143	0.271537	0.219408	0.169886	0.1399	0.118824	0.0952677	0.0746395	0.0779372	0.0815297	0.0786039	0.0773759	0.06327	0.0602831	0.0533434	0.0465427	0.0429495	0.036795
China	CSI-Neighborhood 5x5
	threshold[mm/h]		10 min	20 min	30 min	40 min	50 min	60 min	70 min	80 min	90 min	100 min	110 min	120 min	130 min	140 min	150 min	160 min	170 min	180 min
	16	UNet	0.443997	0.344932	0.287523	0.246792	0.217754	0.194409	0.173034	0.156296	0.140562	0.130667	0.122594	0.115732	0.105214	0.0971911	0.0895537	0.0820211	0.0764681	0.0736493
	16	PredRNN	0.535524	0.451282	0.39498	0.351933	0.321013	0.296044	0.274959	0.256104	0.239051	0.223766	0.209566	0.196588	0.184975	0.172858	0.162316	0.152438	0.143098	0.133753
	16	PySTEPS	0.491829	0.371771	0.295921	0.240602	0.204813	0.17696	0.155705	0.139051	0.130856	0.118077	0.110104	0.101235	0.095551	0.0882956	0.0822027	0.0764744	0.0725432	0.0695479
	16	DGMR	0.51627	0.440423	0.381669	0.338021	0.303759	0.28044	0.258228	0.238333	0.222567	0.209374	0.196614	0.183489	0.174047	0.164319	0.155497	0.145074	0.136595	0.12921
	16	NowcastNet	0.556892	0.459683	0.390719	0.351306	0.322168	0.300673	0.284032	0.255881	0.247704	0.219948	0.204266	0.194624	0.179034	0.164962	0.156702	0.148744	0.136926	0.133935
	32	UNet	0.388264	0.279478	0.220779	0.183651	0.15674	0.131704	0.11315	0.0968091	0.0835873	0.0757801	0.0687833	0.0619961	0.0537478	0.0457242	0.0395967	0.0352785	0.0336006	0.0327721
	32	PredRNN	0.383435	0.299413	0.239678	0.192748	0.154969	0.123453	0.0994404	0.0792433	0.0610943	0.0454433	0.031439	0.020454	0.0133682	0.00816549	0.00527666	0.00331061	0.0021707	0.00151009
	32	PySTEPS	0.446446	0.322929	0.241242	0.183455	0.144659	0.116383	0.0944128	0.0797743	0.0709505	0.0602443	0.0547201	0.0486734	0.0447182	0.040111	0.036315	0.033241	0.0316162	0.030005
	32	DGMR	0.440016	0.34722	0.277008	0.236979	0.200847	0.179545	0.155027	0.13673	0.122337	0.110137	0.0984802	0.0876988	0.0767597	0.0693511	0.0629771	0.0567084	0.0494204	0.045894
	32	NowcastNet	0.493157	0.380013	0.31073	0.268759	0.245981	0.222583	0.207253	0.178876	0.172858	0.1505	0.134736	0.124121	0.109361	0.0960764	0.0916614	0.0835104	0.0778925	0.0731984
	64	UNet	0.256105	0.146468	0.104904	0.079727	0.0610759	0.0464271	0.0356209	0.0268833	0.0193059	0.0168181	0.0163468	0.0149281	0.0126022	0.0118843	0.010623	0.0101149	0.00969099	0.00977047
	64	PredRNN	0	0	0	0	0	0	0	0	0	0	0	0	0	0	0	0	0	0
	64	PySTEPS	0.389757	0.267145	0.191468	0.138652	0.103676	0.0797282	0.0616473	0.0488455	0.0407053	0.032089	0.0293102	0.0252263	0.0225448	0.0198707	0.0172965	0.0152681	0.014377	0.0134212
	64	DGMR	0.354077	0.222207	0.14681	0.111457	0.0809248	0.0656136	0.0497038	0.041077	0.0356601	0.0296982	0.0221613	0.0185675	0.0140028	0.0141932	0.0115708	0.0104939	0.00733029	0.00845473
	64	NowcastNet	0.431757	0.313738	0.257413	0.205722	0.185878	0.16179	0.149101	0.128193	0.1145	0.0977592	0.0846179	0.0759252	0.0642816	0.0546001	0.0527697	0.0456246	0.0419363	0.0371278

## Sheet: PSD
FFT spectrum values vs FFT frequency (rows) for different methods. To plot the values use 10.0 * np.log10(fft_freq) and 10.0 * np.log10(fft_spectrum). See pysteps.visualization.spectral.plot_spectrum1d for details.
FFT Spectrum at T+1h on China dataset								FFT Spectrum at T+2 h on China dataset								FFT Spectrum at T+3 h on China dataset								FFT Spectrum at T+1 h on the USA dataset								FFT Spectrum at T+2 h on the USA dataset								FFT Spectrum at T+3 h on the USA dataset
FFT Frequency	Obs 1km	UNet	PredRNN	PySTEPS	DGMR	NowcastNet		FFT Frequency	Obs 1km	UNet	PredRNN	PySTEPS	DGMR	NowcastNet		FFT Frequency	Obs 1km	UNet	PredRNN	PySTEPS	DGMR	NowcastNet		FFT Frequency	Obs 1km	UNet	PredRNN	PySTEPS	DGMR	NowcastNet		FFT Frequency	Obs 1km	UNet	PredRNN	PySTEPS	DGMR	NowcastNet		FFT Frequency	Obs 1km	UNet	PredRNN	PySTEPS	DGMR	NowcastNet
0	118283	101565	236874	103004	237302	177459		0	115853	83332	324118	94589.6	247036	149269		0	112156	77293.5	368871	90035.1	217923	148888		0	55615.1	51407	122860	44374	68835.9	76996.8		0	54943.6	38233.4	143692	38406.5	79196	96126.7		0	26950.5	39881.7	34694	17010.4	33392.2	35671.9
0.00195312	26117.5	26002.5	51564.6	26743.7	48944.1	40703.8		0.00195312	25580.1	21765.2	71155.1	24936.7	51488.3	35155.7		0.00195312	24676.9	20487.7	81060.3	24160.8	45852.5	35649.1		0.00195312	13742.2	13901.3	27585.9	15349.2	19104.5	18824.8		0.00195312	13511.9	10669.7	32094.9	14408.1	23450.8	24129.5		0.00195312	7086.28	12754.1	9925.62	7030.69	10744.6	8803.72
0.00390625	10875.2	11093.8	21081.1	12070.7	19241.4	17606.2		0.00390625	10658.6	9449.02	28422.4	11451.4	19204.9	15674.5		0.00390625	10301.4	8152.47	31215.4	10509.8	16026.1	15513.5		0.00390625	5648.18	5700.23	11015.7	7261.69	8144.31	7392.15		0.00390625	5551.98	4029.62	11385.7	7000.71	9355.01	9715.95		0.00390625	3082.74	5398.43	3654.43	3534.88	4346.71	3571.21
0.00585938	6402.93	6569.11	11959.2	7706.79	10756.6	10402		0.00585938	6280.14	5344.74	15264.6	7484.8	9874.42	9277.3		0.00585938	6085.02	4280.45	15632.3	6330.33	7547.03	8855.41		0.00585938	3302.85	3173.47	6198.18	4613.56	4643.64	4089.06		0.00585938	3244.74	2017.49	5495.08	4501.16	4836.8	5489.93		0.00585938	1847.75	2822.01	1675.75	2233.91	2131.88	2000.24
0.0078125	3824.95	3844.07	6811.51	4881.83	5900.06	6230.75		0.0078125	3743.92	2919.7	8036.32	4542.61	4845.86	5521.99		0.0078125	3623.05	2155.94	7444.67	3863.62	3378.28	5088.56		0.0078125	2104.79	1882.73	3625.22	3075.13	2761.09	2435.94		0.0078125	2066.26	1082.98	2635.64	2885.38	2557.47	3342.13		0.0078125	1174.81	1483.18	742.218	1410.8	1045.44	1198.36
0.00976562	2544.4	2488.64	4306.62	3379.56	3587.91	4179.02		0.00976562	2492.17	1767.05	4660.81	3064.01	2735.87	3702.77		0.00976562	2409.7	1294.63	4010.04	2565.06	1860.88	3425.98		0.00976562	1461.69	1218.48	2312.17	2202.07	1765.04	1590.66		0.00976562	1437.52	626.149	1446.08	1985.25	1481.36	2214.03		0.00976562	821.36	849.849	383.116	953.432	569.704	815.13
0.0117188	1845.96	1737.68	2950.2	2519.32	2419.36	3041.29		0.0117188	1806.41	1174.63	2928.57	2231.41	1721.71	2682.02		0.0117188	1745.71	852.398	2328.02	1836.08	1143.4	2438.47		0.0117188	1143.52	894.004	1621.98	1736.34	1270.19	1179.91		0.0117188	1120.49	427.609	887.546	1515.05	978.194	1673.28		0.0117188	634.229	534.704	219.717	710.587	357.957	616.334
0.0136719	1422.66	1287.67	2132.17	2007.79	1736.74	2362.17		0.0136719	1386.16	852.034	1955.57	1724.36	1192.58	2084.41		0.0136719	1334.96	625.194	1484.62	1413.24	793.073	1893.46		0.0136719	912.838	675.875	1190.08	1401.84	939.873	918.32		0.0136719	896.237	302.025	590.203	1189.85	685.007	1306		0.0136719	508.813	350.282	142.151	551.151	246.079	496.115
0.015625	1158.02	1000.86	1624.12	1621.63	1326.09	1924.51		0.015625	1129.1	647.24	1392.79	1347.4	884.266	1692.65		0.015625	1087.12	475.1	999.302	1112.75	581.023	1512.65		0.015625	763.744	535.068	903.199	1165.78	733.518	746.484		0.015625	749.449	224.824	396.085	960.956	502.206	1072.49		0.015625	423.085	233.343	92.4277	444.22	177.558	409.845
0.0175781	947.796	775.306	1227.16	1306.71	1017.27	1576.28		0.0175781	923.754	491.251	963.15	1074.4	656.416	1388.42		0.0175781	888.951	364.168	653.461	900.197	429.037	1213.27		0.0175781	639.645	419.967	683.036	960.786	571.832	613.3		0.0175781	626.969	165.852	261.285	771.299	371.798	887.234		0.0175781	354.403	153.004	59.1413	359.525	130.312	342.571
0.0195312	798.991	620.559	952.104	1087.6	810.096	1339.19		0.0195312	778.603	387.154	700.57	881.538	517.645	1174.23		0.0195312	750.728	286.559	462.669	746.694	343.139	993.973		0.0195312	545.884	334.084	526.893	804.221	454.834	516.261		0.0195312	534.735	123.451	175.967	631.626	285.821	747.087		0.0195312	302.567	103.493	40.8676	297.402	101.299	292.64
0.0214844	692.669	509.395	761.492	927.893	660.957	1156.75		0.0214844	675.671	309.949	522.719	738.227	415	1007.14		0.0214844	649.628	229.676	327.122	630.747	277.473	818.703		0.0214844	482.454	275.873	412.872	695.658	379.093	448.216		0.0214844	472.092	96.4093	116.055	535.467	229.533	648.32		0.0214844	267.056	71.0484	26.4685	253.091	82.4601	252.17
0.0234375	609.408	425.423	624.468	793.764	552.412	1022.23		0.0234375	593.097	252.962	406.151	623.646	349.515	887.807		0.0234375	570.36	188.213	248.082	530.286	237.634	712.616		0.0234375	422.645	225.658	329.725	598.948	315.117	389.995		0.0234375	414.159	73.9897	82.8307	452.301	189.485	565.859		0.0234375	234.783	50.4569	19.7237	216.677	69.4456	221.23
0.0253906	539.113	356.219	509.65	696.965	463.113	900.577		0.0253906	524.806	206.757	309.934	539.798	293.933	776.739		0.0253906	504.173	153.949	180.42	454.085	202.284	616.997		0.0253906	376.516	187.314	258.921	524.282	267.324	341.228		0.0253906	368.56	57.8769	55.0846	390.305	159.15	497.626		0.0253906	209.281	34.5379	13.0969	187.878	59.5244	194.184
0.0273438	475.534	299.485	419.706	598.436	394.183	797.499		0.0273438	463.232	170.243	241.252	457.906	254.458	689.736		0.0273438	444.559	127.782	138.315	395.557	179.022	548.809		0.0273438	334.855	154.08	204.685	456.833	227.823	300.191		0.0273438	328.17	44.8524	38.4582	331.841	136.599	439.312		0.0273438	186.645	24.167	9.48877	162.817	52.2769	172.907
0.0292969	427.251	257.497	354.588	526.783	343.46	718.26		0.0292969	415.528	144.37	194.825	398.666	226.822	627.177		0.0292969	398.973	108.681	110.39	349.53	163.071	502.465		0.0292969	301.174	129.014	165.825	400.395	197.251	266.722		0.0292969	294.425	35.3226	28.7214	285.944	120.649	391.195		0.0292969	168.108	17.7751	7.29256	143.732	47.3318	156.015
0.03125	387.108	219.568	293.588	464.27	297.56	640.064		0.03125	376.209	120.288	150.577	350.616	199.805	568.896		0.03125	361.321	90.6296	82.3172	309.996	145.634	461.238		0.03125	271.651	107.808	130.133	351.375	172.59	236.551		0.03125	265.534	28.0503	19.8656	250.233	107.595	350.409		0.03125	151.961	12.3784	4.98682	127.28	43.0497	141.152
0.0332031	347.905	185.816	242.464	401.755	258.631	559.752		0.0332031	337.572	101.91	118.353	306.028	179.113	517.35		0.0332031	324.343	76.0131	64.2108	271.347	132.941	429.214		0.0332031	244.034	88.6789	102.374	303.969	150.805	207.611		0.0332031	238.512	21.6212	14.5037	217.14	96.845	310.094		0.0332031	136.68	8.94905	3.704	111.25	39.7339	127.503
0.0351562	317.767	160.458	204.36	355.129	230.025	501.408		0.0351562	308.618	86.6027	94.6531	271.036	163.089	465.795		0.0351562	296.805	64.5783	51.1949	242.726	122.475	395.729		0.0351562	222.356	74.0779	80.9476	267.345	134.318	185.215		0.0351562	217.011	17.1352	10.8652	192.763	88.7542	280.586		0.0351562	124.534	6.61593	2.80796	99.6749	37.2333	116.813
0.0371094	291.173	140.208	173.507	315.407	207.289	452.481		0.0371094	282.411	74.6637	77.3755	242.666	150.312	433.503		0.0371094	271.787	55.6702	41.9237	219.859	114.062	386.868		0.0371094	203.16	62.3331	65.5327	236.643	121.272	166.865		0.0371094	198.184	13.6429	8.49274	171.623	82.3016	255.511		0.0371094	114.221	5.06786	2.22235	89.715	35.1259	107.829
0.0390625	268.464	122.964	149.107	281.611	188.232	412.444		0.0390625	260.142	65.2832	64.6957	219.443	140.761	409.372		0.0390625	250.436	48.9597	35.3802	201.814	107.09	383.248		0.0390625	186.259	52.5269	53.8808	210.313	110.519	151.144		0.0390625	181.646	10.95	6.92015	154.722	77.0519	234.316		0.0390625	104.98	4.07338	1.85598	81.7237	33.4389	101.247
0.0410156	249.697	106.81	125.015	252.999	170.151	376.361		0.0410156	241.729	55.8296	51.0597	198.064	129.063	375.959		0.0410156	232.087	41.7832	27.1648	183.95	98.0439	359.415		0.0410156	172.255	44.6078	42.3992	187.243	101.477	137.752		0.0410156	167.789	8.82371	5.03639	139.61	71.7869	218.937		0.0410156	97.0668	2.95373	1.32237	74.056	31.4972	94.8037
0.0429688	227.889	93.7711	106.232	225.328	155.233	338.491		0.0429688	221.046	48.5959	42.6921	177.666	121.146	339.166		0.0429688	212.165	36.3898	23.0375	168.054	91.951	332.4		0.0429688	157.36	36.9882	34.4526	165.364	92.4575	124.383		0.0429688	153.181	6.87195	4.15533	124.509	67.3108	200.454		0.0429688	88.8006	2.41854	1.13126	67.6527	29.8114	87.0979
0.0449219	211.644	82.13	90.2994	203.035	142.782	307.032		0.0449219	205.15	42.0663	34.935	160.098	112.93	304.026		0.0449219	196.959	31.6496	19.0301	154.946	85.2177	302.098		0.0449219	145.297	31.2044	27.5483	147.947	85.4222	114.428		0.0449219	141.676	5.53072	3.28571	112.334	63.1143	189.042		0.0449219	82.2161	1.95203	0.915759	62.1076	28.2295	81.393
0.046875	197.622	72.879	77.5499	182.213	132.348	279.139		0.046875	191.482	37.0851	29.4355	146.175	106.449	275.369		0.046875	183.732	28.0005	16.2858	143.773	79.8862	281.549		0.046875	134.468	26.3873	22.7473	132.259	79.3199	105.218		0.046875	131.181	4.45613	2.74837	101.913	59.5217	174.171		0.046875	76.2087	1.65484	0.786928	57.5682	26.7452	75.6884
0.0488281	184.084	64.3965	66.0462	163.181	122.127	256.731		0.0488281	178.389	32.3988	24.2154	134.03	99.7318	252.171		0.0488281	171.14	24.4647	13.426	133.149	73.8136	263.78		0.0488281	124.399	22.202	18.4488	118.046	73.6879	97.2213		0.0488281	121.105	3.57197	2.18914	92.5427	55.9988	163.074		0.0488281	70.8414	1.33876	0.630417	53.0408	25.1501	70.9635
0.0507812	171.163	56.8507	56.3937	147.215	113.438	232.107		0.0507812	165.569	28.4666	20.214	122.865	93.0559	233.063		0.0507812	158.988	21.6068	11.4604	123.333	68.5876	250.973		0.0507812	115.841	18.8311	14.9917	105.909	68.8267	90.4208		0.0507812	112.784	2.90711	1.80066	84.2342	52.7162	154.56		0.0507812	65.9138	1.13817	0.536184	49.089	23.7567	66.7516
0.0527344	159.422	50.7703	48.6602	133.938	106.477	212.624		0.0527344	154.587	25.293	17.4587	113.5	88.1594	214.288		0.0527344	148.335	19.3821	10.1014	115.06	64.3704	232.282		0.0527344	107.867	15.9888	12.4845	95.9717	64.4199	84.1932		0.0527344	104.932	2.38647	1.54741	77.2762	49.7875	144.262		0.0527344	61.5168	1.00962	0.4777	45.7027	22.4481	62.0064
0.0546875	149.143	45.0915	41.4759	122.657	99.3301	195.996		0.0546875	144.555	22.3547	14.4723	104.19	82.4133	206.562		0.0546875	138.599	17.1739	8.35946	107.211	59.3424	232.981		0.0546875	100.768	13.6255	10.2142	87.2731	60.4008	79.0572		0.0546875	98.1309	1.95153	1.24079	70.7243	46.8102	139.541		0.0546875	57.6298	0.832596	0.384335	42.4597	21.1753	59.0769
0.0566406	138.96	40.2097	35.8731	112.642	93.2154	180.284		0.0566406	134.795	20.0056	12.6633	96.647	77.6537	188.717		0.0566406	129.066	15.4257	7.54234	100.243	55.5889	210.759		0.0566406	94.045	11.619	8.59088	79.5336	56.7979	74.059		0.0566406	91.4151	1.62032	1.10019	65.1221	44.2292	129.4		0.0566406	53.8789	0.765767	0.354708	39.8007	19.9622	54.7224
0.0585938	129.868	35.8714	30.4302	102.821	87.3366	166.039		0.0585938	125.834	17.6953	10.4824	88.5429	72.4797	177.644		0.0585938	120.701	13.6946	6.26207	92.8763	51.2059	196.736		0.0585938	88.2405	9.92469	7.0541	72.4979	53.3972	69.6635		0.0585938	85.749	1.32886	0.886651	59.7756	41.5375	122.705		0.0585938	50.5868	0.630969	0.285717	37.1034	18.8294	51.2722
0.0605469	121.69	32.0905	26.3389	94.5285	82.2622	152.743		0.0605469	118.059	15.9085	9.18969	81.6286	68.2648	165.935		0.0605469	113.074	12.3735	5.65266	87.1889	47.7748	183.231		0.0605469	82.6007	8.47531	5.96463	66.2046	50.2391	65.6159		0.0605469	80.3826	1.10926	0.788055	55.1639	39.0852	113.815		0.0605469	47.4718	0.580744	0.262797	34.9117	17.7745	47.7799
0.0625	114.295	29.0097	23.02	86.7587	77.9623	141.93		0.0625	110.721	14.3599	8.10719	75.6025	64.3895	154.148		0.0625	106.16	11.1956	5.11036	81.9916	44.8445	167.965		0.0625	77.7442	7.2844	5.09888	60.697	47.3935	62.0009		0.0625	75.6243	0.936863	0.703988	51.0546	36.8983	106.51		0.0625	44.7854	0.533433	0.242082	32.9233	16.8111	44.6228
0.0644531	107.671	26.0199	19.8041	80.1189	73.6019	131.798		0.0644531	104.263	12.7773	6.9198	70.5595	60.273	145.604		0.0644531	99.9544	10.084	4.39407	76.834	41.6136	157.814		0.0644531	73.6895	6.28312	4.25668	55.9029	44.8293	58.6251		0.0644531	71.8497	0.787989	0.587996	47.5897	34.722	99.9374		0.0644531	42.4171	0.459933	0.203058	30.9288	15.9294	41.9534
0.0664062	100.67	23.387	17.0772	74.1679	69.4986	121.229		0.0664062	97.48	11.5303	6.01272	65.6506	56.6109	132.97		0.0664062	93.5995	9.12608	3.86884	72.139	38.8938	142.492		0.0664062	69.159	5.37339	3.63377	51.365	42.3346	55.2307		0.0664062	67.4829	0.661786	0.508163	44.1152	32.6986	92.2015		0.0664062	39.9565	0.411043	0.178139	29.0674	15.0472	39.3709
0.0683594	94.7732	21.0654	14.8489	68.2805	65.7767	113.303		0.0683594	91.6105	10.3227	5.28854	61.2683	53.1611	125.609		0.0683594	88.039	8.24362	3.48694	67.6226	36.2252	133.696		0.0683594	65.193	4.58836	3.07712	47.2563	39.9311	52.1886		0.0683594	63.5339	0.562338	0.448916	41.2358	30.6741	85.1294		0.0683594	37.6521	0.378341	0.161184	27.2499	14.216	37.1108
0.0703125	89.4403	19.148	13.0974	62.6877	62.4145	106.918		0.0703125	86.539	9.39111	4.75653	57.3773	49.8441	118.214		0.0703125	83.0343	7.53901	3.20076	63.574	33.9575	124.819		0.0703125	61.4033	3.9581	2.67057	43.4768	37.7841	49.5253		0.0703125	59.8117	0.484334	0.406451	38.5156	28.8845	79.9984		0.0703125	35.5621	0.35221	0.14835	25.7052	13.4676	35.261
0.0722656	84.19	17.2283	11.408	57.7995	59.1791	101.787		0.0722656	81.5034	8.49421	4.23161	53.8535	46.846	112.044		0.0722656	78.1285	6.85104	2.91753	59.5323	31.6435	118.91		0.0722656	58.0311	3.41768	2.29352	40.1338	35.8428	47.0833		0.0722656	56.5054	0.418736	0.364734	36.1727	27.2172	75.1952		0.0722656	33.6695	0.325478	0.136531	24.1235	12.7907	33.585
0.0742188	79.8806	15.4866	9.95622	53.7198	56.1222	95.3707		0.0742188	77.3171	7.62562	3.70147	50.3812	43.901	105.923		0.0742188	74.1455	6.18837	2.57348	56.0714	29.6534	111.983		0.0742188	55.0814	2.95234	1.96199	37.1542	34.0364	44.8491		0.0742188	53.6708	0.358061	0.311822	34.007	25.6552	70.6365		0.0742188	31.9511	0.287069	0.117369	22.716	12.1413	32.117
0.0761719	75.6146	14.0618	8.88283	49.7952	53.376	89.8338		0.0761719	73.3706	6.9767	3.41557	47.3506	41.3117	99.5253		0.0761719	70.2748	5.73531	2.44326	53.0109	27.9254	105.81		0.0761719	52.108	2.54826	1.73739	34.3861	32.2763	42.7816		0.0761719	50.779	0.317369	0.294098	31.9268	24.2066	66.652		0.0761719	30.2978	0.276672	0.113791	21.4862	11.5264	30.8931
0.078125	72.2	12.6849	7.75999	46.4841	50.679	84.51		0.078125	69.946	6.27935	2.98834	44.7827	38.7794	94.5003		0.078125	67.0688	5.19525	2.15573	49.9523	26.0458	99.5682		0.078125	49.4177	2.1994	1.48331	31.9879	30.6989	40.7752		0.078125	48.2828	0.272488	0.250763	30.1264	22.8409	62.8082		0.078125	28.8158	0.241873	0.097332	20.2943	10.9504	29.5221
0.0800781	68.5806	11.6091	7.01548	43.6387	48.2213	80.8203		0.0800781	66.3854	5.79118	2.81092	42.397	36.6643	89.1252		0.0800781	63.696	4.8226	2.07384	47.2009	24.62	94.296		0.0800781	46.9262	1.91198	1.33905	29.7306	29.1339	38.9805		0.0800781	45.7482	0.246318	0.242488	28.4624	21.5631	59.4426		0.0800781	27.3521	0.234068	0.096541	19.254	10.4188	28.5587
0.0820312	65.2508	10.4503	6.18374	41.0121	45.9179	77.4297		0.0820312	63.1726	5.22352	2.50063	40.2324	34.4066	86.4402		0.0820312	60.6696	4.37601	1.8693	44.7609	23.0756	92.4952		0.0820312	44.7407	1.66296	1.15802	27.7804	27.7939	37.349		0.0820312	43.6075	0.216029	0.213918	26.9683	20.4367	56.8958		0.0820312	26.1	0.209507	0.0856822	18.258	9.92184	27.5366
0.0839844	62.1228	9.50297	5.5215	38.4223	43.7896	71.7853		0.0839844	60.0687	4.76543	2.28035	38.3526	32.4591	80.4794		0.0839844	57.7497	4.01911	1.72884	42.5003	21.7121	85.5083		0.0839844	42.6144	1.44476	1.01704	25.9828	26.4733	35.7244		0.0839844	41.5844	0.191487	0.192814	25.5918	19.3757	54.1564		0.0839844	24.8905	0.191096	0.0780478	17.3492	9.44991	26.3728
0.0859375	58.9662	8.67585	4.99999	36.0974	41.7277	67.4153		0.0859375	57.1118	4.37931	2.15042	36.4837	30.6889	75.6252		0.0859375	54.8329	3.72634	1.66753	40.4139	20.5278	79.3517		0.0859375	40.5774	1.26581	0.918427	24.329	25.2364	34.1899		0.0859375	39.5899	0.175859	0.185617	24.2843	18.3775	51.618		0.0859375	23.7152	0.184788	0.0764208	16.5442	9.02446	25.3557
0.0878906	56.2631	7.80591	4.41959	33.9661	39.7299	63.6446		0.0878906	54.4889	3.95471	1.91826	34.6411	28.9434	72.3386		0.0878906	52.3634	3.38092	1.49871	38.4443	19.3288	74.8528		0.0878906	38.7215	1.1009	0.796819	22.8537	24.1202	32.7232		0.0878906	37.7907	0.155475	0.162615	23.0833	17.4206	49.4096		0.0878906	22.6484	0.165395	0.0672426	15.7611	8.61418	24.2153
0.0898438	53.4922	7.1914	4.06963	32.0317	37.8975	60.9634		0.0898438	51.8336	3.68779	1.83427	33.0499	27.4335	68.6157		0.0898438	49.7174	3.17765	1.46093	36.6006	18.3705	70.6086		0.0898438	36.9459	0.971069	0.734479	21.4707	23.0223	31.6155		0.0898438	36.0308	0.144681	0.158489	22.0157	16.5933	47.871		0.0898438	21.6447	0.160791	0.0665838	15.035	8.24292	23.6844
0.0917969	51.0362	6.46091	3.59401	30.1674	36.1228	57.4473		0.0917969	49.5128	3.30611	1.62349	31.4787	25.8252	65.5098		0.0917969	47.5029	2.8655	1.2987	34.9047	17.2727	66.7964		0.0917969	35.3242	0.846541	0.637273	20.2156	22.0362	30.4334		0.0917969	34.4684	0.128289	0.138324	20.9902	15.7732	46.2944		0.0917969	20.7045	0.142537	0.0580897	14.317	7.87693	22.7557
0.09375	48.5754	5.90131	3.28158	28.505	34.4129	53.9612		0.09375	47.0903	3.05163	1.52882	30.0827	24.475	61.6093		0.09375	45.1743	2.66877	1.24194	33.2927	16.3699	62.1336		0.09375	33.7775	0.743881	0.574645	19.0491	21.0376	29.2954		0.09375	32.9606	0.118418	0.130477	20.015	15.0098	44.5645		0.09375	19.7886	0.134227	0.0554388	13.6917	7.52815	22.0431
0.0957031	46.2289	5.4002	3.00201	27.0056	32.7573	50.6877		0.0957031	44.8751	2.81759	1.44448	28.6409	23.1172	58.196		0.0957031	43.0361	2.4864	1.18455	31.8437	15.5139	57.3095		0.0957031	32.204	0.656557	0.525233	17.9705	20.0656	28.1828		0.0957031	31.412	0.109934	0.123095	19.1091	14.3053	42.7534		0.0957031	18.9178	0.12597	0.0524511	13.0914	7.19434	21.3489
0.0976562	43.9172	4.87095	2.68021	25.4225	31.3198	47.7794		0.0976562	42.6146	2.5492	1.32506	27.1999	21.8573	55.9721		0.0976562	40.8904	2.26607	1.10424	30.3736	14.6511	54.5602		0.0976562	30.8494	0.576334	0.460263	16.9717	19.2254	27.2166		0.0976562	30.0866	0.100221	0.11299	18.2236	13.6189	41.4513		0.0976562	18.1162	0.116076	0.0486258	12.493	6.88286	20.6268
0.0996094	41.839	4.48438	2.46642	24.0309	29.8005	45.7538		0.0996094	40.534	2.37424	1.25435	26.0546	20.725	54.5767		0.0996094	38.9193	2.12953	1.05744	29.0964	13.889	53.0002		0.0996094	29.4986	0.512191	0.420181	16.0344	18.4078	26.6222		0.0996094	28.7758	0.0932844	0.106572	17.445	13.0189	40.7051		0.0996094	17.3348	0.10929	0.0460993	11.9871	6.6045	20.534
0.101562	39.7986	4.05035	2.2089	22.7194	28.4616	42.7639		0.101562	38.5777	2.15044	1.14147	24.7793	19.655	51.316		0.101562	37.0089	1.93685	0.967148	27.7021	13.1445	49.2666		0.101562	28.2299	0.448928	0.369955	15.1587	17.6149	25.3871		0.101562	27.5354	0.084888	0.0954241	16.6247	12.3846	38.509		0.101562	16.6205	0.0992712	0.041372	11.4564	6.3028	19.4711
0.103516	38.0132	3.76968	2.0717	21.5416	27.0154	40.5292		0.103516	36.8008	2.02622	1.1169	23.7832	18.6187	47.7971		0.103516	35.3413	1.83752	0.964422	26.6062	12.4929	45.0381		0.103516	27.0311	0.405463	0.351201	14.3587	16.8547	24.4144		0.103516	26.3684	0.0826427	0.0975291	15.9297	11.8538	37.2273		0.103516	15.923	0.0995696	0.0427381	10.9964	6.04711	18.9818
0.105469	36.1957	3.41974	1.879	20.4024	25.8919	38.236		0.105469	35.052	1.84945	1.0345	22.6663	17.7088	45.0743		0.105469	33.6659	1.69163	0.89976	25.4581	11.8796	41.8082		0.105469	25.9694	0.359855	0.311357	13.5945	16.1684	23.4587		0.105469	25.3533	0.0759368	0.0882322	15.2227	11.3256	35.8687		0.105469	15.3095	0.0912751	0.0387742	10.5285	5.79279	18.2604
0.107422	34.484	3.12143	1.70557	19.1841	24.6635	36.1643		0.107422	33.3854	1.70249	0.954898	21.6862	16.8235	42.6681		0.107422	32.0855	1.56658	0.836456	24.3087	11.2929	38.9601		0.107422	24.9486	0.321166	0.280402	12.8442	15.5129	22.624		0.107422	24.3396	0.070399	0.0810525	14.5669	10.8431	34.7742		0.107422	14.7023	0.0845413	0.035738	10.1039	5.56319	17.765
0.109375	32.9127	2.88782	1.59086	18.2336	23.4567	34.3067		0.109375	31.8952	1.59232	0.917363	20.784	15.9782	40.4513		0.109375	30.6615	1.47176	0.812893	23.3294	10.7429	36.3487		0.109375	23.9424	0.29163	0.262837	12.1822	14.8689	21.7992		0.109375	23.3668	0.0677702	0.0798837	13.9445	10.3915	33.4879		0.109375	14.1378	0.0821529	0.0353939	9.73066	5.33834	17.2662
0.111328	31.4035	2.61116	1.43295	17.1679	22.4729	32.4107		0.111328	30.4261	1.45113	0.837957	19.8258	15.2268	38.441		0.111328	29.2398	1.35071	0.744986	22.2905	10.2366	34.2433		0.111328	23.0151	0.25795	0.230415	11.5115	14.2273	20.8375		0.111328	22.4335	0.061639	0.0700833	13.3202	9.91357	31.9878		0.111328	13.5785	0.0736587	0.0311444	9.3124	5.09468	16.4194
0.113281	30.1823	2.45089	1.36743	16.2812	21.3433	30.9413		0.113281	29.2363	1.3826	0.836542	19.0032	14.4778	36.5138		0.113281	28.0793	1.29501	0.75491	21.4882	9.76042	32.1928		0.113281	22.1136	0.238951	0.224059	10.9223	13.6425	20.0364		0.113281	21.5698	0.0614859	0.0738628	12.7833	9.53111	30.8198		0.113281	13.0681	0.0752199	0.0330528	8.97529	4.90345	15.9408
0.115234	28.7708	2.21868	1.22206	15.3786	20.4217	29.1153		0.115234	27.9063	1.25506	0.746838	18.1344	13.7882	34.3316		0.115234	26.7644	1.18051	0.674519	20.4931	9.30503	30.5113		0.115234	21.2734	0.210349	0.192696	10.3457	13.1083	19.1752		0.115234	20.7186	0.0548864	0.0618546	12.2385	9.12555	29.5721		0.115234	12.5802	0.0654705	0.0278048	8.61532	4.69643	15.2916
0.117188	27.5808	2.05045	1.1468	14.5636	19.4155	27.6356		0.117188	26.7035	1.17813	0.725817	17.3563	13.1379	32.7081		0.117188	25.6462	1.1143	0.663093	19.6582	8.87683	28.9951		0.117188	20.4591	0.192485	0.17968	9.80436	12.5495	18.3833		0.117188	19.9171	0.0528752	0.0607352	11.7239	8.73557	28.377		0.117188	12.0947	0.0637086	0.0274372	8.27867	4.50094	14.7085
0.119141	26.4184	1.90544	1.07655	13.8436	18.4488	26.1355		0.119141	25.5928	1.10387	0.699576	16.654	12.4769	30.2478		0.119141	24.572	1.04849	0.644562	18.8967	8.4758	26.9865		0.119141	19.682	0.177418	0.169901	9.33342	12.0359	17.5323		0.119141	19.1588	0.0512097	0.0599566	11.2629	8.3956	27.0405		0.119141	11.6425	0.0624088	0.0271974	7.98465	4.33298	14.0192
0.121094	25.3288	1.7301	0.972265	13.1634	17.7121	24.7988		0.121094	24.5587	1.01269	0.64044	15.9096	11.9627	29.4279		0.121094	23.5793	0.967125	0.59295	18.0333	8.13766	26.6902		0.121094	18.9381	0.158923	0.149515	8.85713	11.5461	16.8964		0.121094	18.455	0.0471822	0.0532298	10.8046	8.0203	26.2139		0.121094	11.2148	0.0568914	0.0242167	7.65715	4.14669	13.5283
0.123047	24.3886	1.63662	0.944447	12.6265	16.7569	23.5721		0.123047	23.6364	0.969403	0.643792	15.3405	11.3922	27.2198		0.123047	22.6935	0.933029	0.602867	17.4489	7.77865	24.5957		0.123047	18.2228	0.150273	0.147728	8.46239	11.0886	16.1264		0.123047	17.7599	0.0473949	0.0557292	10.4039	7.73626	24.8828		0.123047	10.8013	0.0578423	0.0254581	7.40533	3.9932	12.8816
0.125	23.3368	1.48212	0.839296	12.0264	16.0222	22.3027		0.125	22.617	0.883663	0.571206	14.6302	10.8745	25.8824		0.125	21.7022	0.855599	0.532987	16.6254	7.42684	23.4727		0.125	17.5722	0.132799	0.125561	8.04669	10.6452	15.5735		0.125	17.1247	0.04243	0.0456033	9.9739	7.40326	24.1104		0.125	10.4116	0.0499358	0.0208119	7.09907	3.82497	12.4215
0.126953	22.3482	1.38585	0.802723	11.4555	15.1937	21.191		0.126953	21.6677	0.84027	0.566468	14.0661	10.3594	24.3646		0.126953	20.8074	0.81711	0.534919	16.0174	7.10656	22.0529		0.126953	16.9252	0.124848	0.12151	7.65919	10.2045	14.908		0.126953	16.4963	0.0421573	0.0471666	9.59784	7.10959	23.0091		0.126953	10.0357	0.0506178	0.0216423	6.83307	3.6737	11.8534
0.128906	21.4492	1.27604	0.738258	10.9751	14.4183	20.1036		0.128906	20.8004	0.778228	0.525257	13.5346	9.85366	23.1514		0.128906	19.9755	0.760182	0.497971	15.4128	6.79396	20.8418		0.128906	16.3075	0.11435	0.111082	7.31236	9.79598	14.3207		0.128906	15.8944	0.0396621	0.0431663	9.23134	6.83868	22.077		0.128906	9.68006	0.0470598	0.0198311	6.59074	3.53073	11.3387
0.130859	20.5764	1.18131	0.691191	10.4557	13.7729	19.0703		0.130859	19.9324	0.730991	0.505913	12.9436	9.42868	22.0752		0.130859	19.1589	0.717237	0.483227	14.7657	6.51458	19.848		0.130859	15.7376	0.105856	0.102635	6.96993	9.40479	13.9169		0.130859	15.3565	0.0381961	0.0416699	8.87174	6.5559	21.5077		0.130859	9.35104	0.0453488	0.0191653	6.33957	3.38896	10.9846
0.132812	19.7812	1.10529	0.653971	9.99992	13.0153	18.224		0.132812	19.1961	0.692075	0.487939	12.4466	8.96377	20.8585		0.132812	18.4294	0.680957	0.469406	14.2589	6.20515	18.5681		0.132812	15.1875	0.0994017	0.0976847	6.67418	9.04318	13.3763		0.132812	14.8172	0.0371124	0.0405608	8.54431	6.32445	20.6146		0.132812	9.02996	0.0439968	0.0186904	6.13803	3.26715	10.5144
0.134766	18.9648	1.01949	0.599675	9.52228	12.458	17.3124		0.134766	18.4298	0.647358	0.452819	11.9437	8.58639	19.9667		0.134766	17.6623	0.638735	0.436727	13.6726	5.96397	17.8153		0.134766	14.6703	0.0907149	0.0872333	6.37653	8.70238	13.0232		0.134766	14.3162	0.0347483	0.0364704	8.21607	6.06599	20.1081		0.134766	8.72087	0.0405649	0.0168308	5.89548	3.14145	10.2035
0.136719	18.2129	0.962208	0.577654	9.12365	11.7949	16.6028		0.136719	17.6739	0.619422	0.447499	11.5109	8.19025	19.1326		0.136719	16.9588	0.613155	0.434351	13.1944	5.70048	16.9888		0.136719	14.1633	0.0864266	0.084689	6.10229	8.36438	12.5821		0.136719	13.8253	0.0342984	0.0367612	7.92499	5.84171	19.4149		0.136719	8.42715	0.0402186	0.0169654	5.69904	3.02605	9.82523
0.138672	17.4866	0.89999	0.541661	8.74441	11.2015	15.8828		0.138672	16.962	0.584873	0.424292	11.1115	7.82058	18.2969		0.138672	16.2889	0.581253	0.413709	12.7449	5.47076	16.198		0.138672	13.6965	0.0811596	0.079855	5.84946	8.05841	12.2078		0.138672	13.3666	0.0331495	0.0352739	7.64443	5.63955	18.8453		0.138672	8.15066	0.0386886	0.0162989	5.5123	2.92103	9.51512
0.140625	16.7602	0.831036	0.493195	8.32965	10.657	15.0844		0.140625	16.2812	0.547106	0.389196	10.6337	7.45246	17.4252		0.140625	15.6306	0.544316	0.380343	12.2234	5.23106	15.4629		0.140625	13.2319	0.0736857	0.0703368	5.58769	7.76331	11.8371		0.140625	12.9195	0.0307298	0.030907	7.35796	5.42782	18.2758		0.140625	7.87668	0.0350306	0.0143111	5.30397	2.81146	9.18246
0.142578	16.1269	0.791681	0.481748	8.00131	10.0873	14.4693		0.142578	15.6574	0.527504	0.38913	10.2781	7.11222	16.6714		0.142578	15.0283	0.527101	0.382624	11.8504	5.00783	14.6932		0.142578	12.7925	0.0715714	0.0705802	5.34588	7.46135	11.4406		0.142578	12.4808	0.0308435	0.0322746	7.10521	5.2374	17.6998		0.142578	7.61629	0.0355896	0.0149473	5.13223	2.71646	8.87768
0.144531	15.4705	0.737599	0.446117	7.63039	9.6329	13.7675		0.144531	15.0067	0.499109	0.365292	9.87005	6.80615	15.8832		0.144531	14.422	0.499896	0.360027	11.3608	4.80014	14.1166		0.144531	12.3739	0.0660953	0.0638304	5.1228	7.20191	11.1589		0.144531	12.0637	0.0291339	0.0295015	6.8452	5.04596	17.3056		0.144531	7.36878	0.0330959	0.0136868	4.94157	2.61987	8.63447
0.146484	14.885	0.698157	0.431	7.32633	9.14768	13.2134		0.146484	14.4626	0.477272	0.359237	9.52075	6.49032	15.266		0.146484	13.898	0.478859	0.355592	10.9721	4.5939	13.5165		0.146484	11.9723	0.0635384	0.062358	4.90532	6.94013	10.8085		0.146484	11.6813	0.0287097	0.0296308	6.61409	4.87459	16.8228		0.146484	7.13296	0.0326587	0.0137417	4.78156	2.53216	8.35806
0.148438	14.2981	0.655702	0.401942	7.00971	8.71265	12.6137		0.148438	13.8966	0.454091	0.337221	9.17547	6.20172	14.5816		0.148438	13.3576	0.45722	0.334164	10.5696	4.396	12.9532		0.148438	11.5829	0.0590731	0.0572293	4.69783	6.70151	10.5131		0.148438	11.3065	0.0272148	0.0270857	6.38139	4.70942	16.3904		0.148438	6.89988	0.0302922	0.0125458	4.61495	2.44772	8.11312
0.150391	13.7255	0.616673	0.377394	6.70981	8.26183	12.092		0.150391	13.331	0.432027	0.319723	8.84339	5.91528	13.9559		0.150391	12.8157	0.436358	0.318082	10.1638	4.20428	12.4537		0.150391	11.205	0.0556477	0.0536782	4.49409	6.46804	10.1958		0.150391	10.9272	0.0262164	0.0257536	6.15932	4.55211	15.9763		0.150391	6.67556	0.0288599	0.0119116	4.45231	2.36746	7.86092
0.152344	13.2347	0.586494	0.365477	6.44358	7.86431	11.5911		0.152344	12.8534	0.415951	0.315292	8.53394	5.65735	13.4359		0.152344	12.3568	0.421604	0.315164	9.80535	4.03558	12.0172		0.152344	10.8469	0.0540843	0.0533561	4.30794	6.24495	9.92581		0.152344	10.5815	0.026093	0.02648	5.94404	4.39705	15.6764		0.152344	6.4686	0.0289491	0.0122311	4.29848	2.28902	7.64416
0.154297	12.7596	0.553277	0.342903	6.17544	7.50013	11.1183		0.154297	12.3917	0.398242	0.298364	8.23117	5.41773	12.8811		0.154297	11.9078	0.404176	0.298874	9.4423	3.86854	11.5674		0.154297	10.52	0.0506981	0.0495172	4.13029	6.04496	9.69328		0.154297	10.261	0.0249028	0.0246542	5.74465	4.25052	15.3437		0.154297	6.27484	0.0272408	0.0113713	4.15034	2.21896	7.43033
0.15625	12.2817	0.524491	0.328642	5.92278	7.12718	10.7139		0.15625	11.9359	0.380574	0.288705	7.95418	5.1745	12.4157		0.15625	11.4537	0.38675	0.289894	9.12197	3.70042	11.1797		0.15625	10.1891	0.0486195	0.0479578	3.96797	5.8492	9.44348		0.15625	9.9462	0.0243621	0.0242744	5.55448	4.11115	15.0449		0.15625	6.0789	0.0265708	0.0111779	4.01304	2.15097	7.22749
0.158203	11.8554	0.495143	0.305185	5.67963	6.78754	10.2813		0.158203	11.5258	0.363786	0.268328	7.69068	4.95159	11.9203		0.158203	11.0609	0.369816	0.269118	8.79501	3.54578	10.7559		0.158203	9.86492	0.0455084	0.0443916	3.80661	5.65766	9.17834		0.158203	9.63134	0.0231166	0.0220866	5.36993	3.97664	14.6962		0.158203	5.89103	0.0245932	0.0101332	3.87372	2.08249	7.01703
0.160156	11.4308	0.467019	0.29333	5.45242	6.46613	9.8932		0.160156	11.1085	0.34631	0.261614	7.42469	4.73644	11.4598		0.160156	10.6678	0.352428	0.263858	8.47068	3.39727	10.3827		0.160156	9.54908	0.0438773	0.0434738	3.65657	5.47223	8.88607		0.160156	9.32735	0.0228046	0.0223435	5.18407	3.84635	14.3029		0.160156	5.70181	0.0243596	0.010251	3.74018	2.01605	6.80281
0.162109	11.0476	0.448067	0.281524	5.26173	6.18278	9.56258		0.162109	10.7393	0.336641	0.253332	7.18157	4.54184	11.0639		0.162109	10.305	0.343041	0.255754	8.17722	3.26128	10.0411		0.162109	9.26885	0.0421732	0.0421813	3.51856	5.30191	8.63021		0.162109	9.04507	0.0222723	0.021884	5.02074	3.72892	13.9929		0.162109	5.53787	0.0236041	0.0100156	3.61927	1.95425	6.61513
0.164062	10.6868	0.429221	0.271843	5.07709	5.90954	9.26478		0.164062	10.3871	0.326891	0.246112	6.94515	4.35482	10.6925		0.164062	9.96374	0.333774	0.248828	7.90275	3.13861	9.71877		0.164062	8.99391	0.0404771	0.0407896	3.39249	5.14241	8.38952		0.164062	8.77507	0.0216863	0.0212901	4.85818	3.61293	13.6927		0.164062	5.37199	0.0227741	0.00972264	3.50096	1.89543	6.43663
0.166016	10.2942	0.403031	0.251107	4.8807	5.64178	8.94434		0.166016	9.99623	0.309981	0.228051	6.71033	4.16193	10.3283		0.166016	9.5983	0.316773	0.23067	7.60824	3.00511	9.43488		0.166016	8.71731	0.0379103	0.0376548	3.26436	4.98714	8.16818		0.166016	8.50534	0.020661	0.0195577	4.69594	3.49785	13.3917		0.166016	5.20622	0.0211999	0.00891406	3.37487	1.83875	6.26173
0.167969	9.9717	0.388263	0.243209	4.7053	5.39942	8.63577		0.167969	9.6797	0.302619	0.222266	6.47178	3.99791	10.0735		0.167969	9.29422	0.309658	0.22488	7.33989	2.88825	9.15996		0.167969	8.44768	0.0367989	0.0372399	3.14509	4.83243	7.95094		0.167969	8.24151	0.0203278	0.0194823	4.53757	3.39021	13.1042		0.167969	5.0471	0.0207689	0.00885132	3.26231	1.78219	6.10723
0.169922	9.64311	0.37114	0.233434	4.53011	5.1665	8.37385		0.169922	9.35479	0.29211	0.21448	6.25315	3.83336	9.79695		0.169922	8.98567	0.29938	0.2174	7.09002	2.77044	8.85895		0.169922	8.19699	0.0354873	0.0364467	3.02832	4.68926	7.70507		0.169922	8.00176	0.019906	0.0192289	4.38859	3.28641	12.6464		0.169922	4.89805	0.0202802	0.00871651	3.15708	1.72747	5.90223
0.171875	9.33791	0.358536	0.226237	4.3642	4.96408	8.05287		0.171875	9.06807	0.285839	0.209348	6.05062	3.69245	9.38251		0.171875	8.71975	0.292676	0.212098	6.84742	2.67442	8.58062		0.171875	7.95564	0.0343836	0.0358521	2.9187	4.55099	7.46603		0.171875	7.76407	0.0195547	0.0190106	4.24298	3.18864	12.175		0.171875	4.75398	0.0198447	0.00859755	3.05589	1.67955	5.70833
0.173828	9.02182	0.340931	0.209123	4.2012	4.74503	7.75326		0.173828	8.76529	0.275452	0.192853	5.84669	3.53199	8.95811		0.173828	8.42525	0.282604	0.195402	6.60966	2.56224	8.29187		0.173828	7.7177	0.0321258	0.0330708	2.81047	4.41514	7.2312		0.173828	7.52343	0.0185555	0.017228	4.10308	3.0896	11.7125		0.173828	4.61561	0.0183204	0.00777359	2.95808	1.62856	5.50595
0.175781	8.73941	0.328436	0.205663	4.04913	4.55243	7.5116		0.175781	8.47929	0.266705	0.190767	5.64241	3.39218	8.64008		0.175781	8.15629	0.27376	0.193238	6.40185	2.46563	8.01247		0.175781	7.49346	0.0316761	0.0337172	2.70948	4.28178	7.0092		0.175781	7.30579	0.0184914	0.0177393	3.96711	2.99636	11.3188		0.175781	4.48157	0.01835	0.00797581	2.86433	1.58079	5.31691
0.177734	8.46707	0.313454	0.194365	3.89176	4.38085	7.25353		0.177734	8.22359	0.257663	0.180817	5.44354	3.26521	8.36445		0.177734	7.89982	0.263915	0.183182	6.1854	2.37808	7.8055		0.177734	7.27115	0.0302028	0.0321622	2.60631	4.16575	6.81282		0.177734	7.09416	0.0178718	0.0168541	3.83747	2.90608	10.9577		0.177734	4.3501	0.0174655	0.00755282	2.76591	1.53442	5.14782
0.179688	8.18612	0.301207	0.188287	3.75513	4.20477	6.98572		0.179688	7.95505	0.249294	0.175294	5.25561	3.13715	8.01612		0.179688	7.64761	0.255784	0.177728	5.99422	2.28353	7.45181		0.179688	7.06523	0.0294365	0.0320992	2.51448	4.04315	6.59282		0.179688	6.89261	0.0176117	0.0168103	3.71202	2.82264	10.57		0.179688	4.22564	0.0171525	0.00751853	2.68105	1.48959	4.95657
0.181641	7.91474	0.287684	0.177901	3.60889	4.03748	6.71191		0.181641	7.69321	0.240016	0.166017	5.07532	3.01852	7.71976		0.181641	7.39213	0.245716	0.168251	5.78481	2.19938	7.23089		0.181641	6.85609	0.0280355	0.0305951	2.41813	3.92923	6.40982		0.181641	6.69595	0.0170198	0.0158911	3.59436	2.73782	10.2396		0.181641	4.10859	0.0162828	0.00710246	2.59036	1.44525	4.79748
0.183594	7.65285	0.277725	0.174241	3.49133	3.88715	6.4461		0.183594	7.44253	0.232832	0.162993	4.91237	2.90682	7.36707		0.183594	7.15296	0.238487	0.165168	5.60793	2.12289	6.90811		0.183594	6.66265	0.0274409	0.0308652	2.33856	3.81967	6.20775		0.183594	6.50784	0.0168204	0.0159864	3.48005	2.65891	9.83387		0.183594	3.99349	0.0160699	0.00713024	2.51525	1.40537	4.62627
0.185547	7.40486	0.267173	0.166941	3.36734	3.74108	6.21119		0.185547	7.20139	0.226053	0.15596	4.75429	2.7997	7.06863		0.185547	6.92457	0.231662	0.157912	5.4352	2.04392	6.66923		0.185547	6.47402	0.026408	0.0301347	2.25411	3.71603	6.03598		0.185547	6.32282	0.0163906	0.0154472	3.36996	2.58384	9.51448		0.185547	3.88443	0.0154493	0.00688069	2.43668	1.36505	4.47804
0.1875	7.17474	0.256781	0.159995	3.26393	3.60416	5.99223		0.1875	6.97567	0.219001	0.149014	4.60222	2.69351	6.85633		0.1875	6.71199	0.224016	0.150776	5.26661	1.97147	6.47664		0.1875	6.29476	0.0255068	0.0297594	2.1782	3.6129	5.86743		0.1875	6.14739	0.0160054	0.0150655	3.26547	2.51165	9.19259		0.1875	3.7782	0.0149386	0.00670256	2.36451	1.3274	4.33629
0.189453	6.9308	0.247758	0.153606	3.1487	3.46923	5.80383		0.189453	6.74024	0.212719	0.142794	4.45539	2.59073	6.63419		0.189453	6.48151	0.217717	0.144253	5.10551	1.90102	6.26757		0.189453	6.11567	0.0246617	0.0294009	2.10569	3.51113	5.70931		0.189453	5.9719	0.0156029	0.0146304	3.16139	2.43963	8.92757		0.189453	3.66975	0.014381	0.00650524	2.29429	1.28827	4.20461
0.191406	6.69928	0.236715	0.142031	3.03057	3.33458	5.58608		0.191406	6.5148	0.206018	0.132068	4.30143	2.49019	6.35603		0.191406	6.27118	0.210521	0.133444	4.92459	1.82893	6.04071		0.191406	5.93533	0.0231296	0.0273362	2.02361	3.41792	5.55164		0.191406	5.79971	0.0148735	0.0133613	3.05846	2.36507	8.61532		0.191406	3.56356	0.0133216	0.0059373	2.21531	1.24855	4.0716
0.193359	6.4789	0.235793	0.146913	2.94223	3.21844	5.43354		0.193359	6.30507	0.20622	0.136938	4.17211	2.40406	6.18425		0.193359	6.06711	0.210902	0.138015	4.7923	1.76858	5.85772		0.193359	5.78166	0.0235867	0.030054	1.96177	3.32072	5.40268		0.193359	5.64506	0.0152078	0.0147622	2.96101	2.30072	8.38324		0.193359	3.47148	0.0139705	0.00655064	2.15488	1.21513	3.95483
0.195312	6.27145	0.227925	0.138066	2.84391	3.10536	5.24992		0.195312	6.10078	0.201697	0.127948	4.04625	2.31799	5.98945		0.195312	5.87127	0.205968	0.128595	4.64005	1.70628	5.68221		0.195312	5.61777	0.0224002	0.0288735	1.89259	3.23581	5.27039		0.195312	5.48926	0.014589	0.013715	2.87068	2.23675	8.14801		0.195312	3.37207	0.0130109	0.00606639	2.08897	1.18081	3.84513
0.197266	6.08002	0.224925	0.138378	2.75912	2.99803	5.10773		0.197266	5.90982	0.200123	0.128737	3.93961	2.23535	5.89181		0.197266	5.69244	0.204082	0.129457	4.51471	1.65027	5.5554		0.197266	5.47193	0.0223322	0.0303505	1.83224	3.14756	5.13903		0.197266	5.34589	0.0146413	0.0144703	2.78723	2.17714	7.95882		0.197266	3.28668	0.0132479	0.00640233	2.03287	1.14958	3.74706
0.199219	5.88495	0.215926	0.126872	2.66555	2.88139	4.94742		0.199219	5.71849	0.194396	0.117628	3.82017	2.14962	5.71713		0.199219	5.50722	0.198107	0.118266	4.37297	1.58799	5.41361		0.199219	5.31694	0.0208031	0.0280931	1.76795	3.06429	5.01412		0.199219	5.19475	0.0138617	0.0129964	2.70386	2.11207	7.73798		0.199219	3.19512	0.012074	0.00574287	1.97006	1.11617	3.64204
0.201172	5.70094	0.209999	0.122389	2.56455	2.785	4.77788		0.201172	5.54075	0.190619	0.113461	3.69857	2.07714	5.5051		0.201172	5.33236	0.19379	0.113968	4.23391	1.53754	5.22106		0.201172	5.16899	0.0201583	0.0280114	1.70344	2.98711	4.88755		0.201172	5.04835	0.0135518	0.012798	2.61763	2.05304	7.53386		0.201172	3.10488	0.0116948	0.00564989	1.90665	1.08499	3.54634
0.203125	5.5378	0.207663	0.124819	2.48789	2.68619	4.66187		0.203125	5.38288	0.188879	0.115505	3.60154	2.0026	5.41846		0.203125	5.17833	0.192045	0.115708	4.13194	1.48669	5.11433		0.203125	5.04186	0.0203624	0.030663	1.65193	2.90381	4.76597		0.203125	4.92191	0.0137041	0.0138579	2.54194	1.99907	7.36031		0.203125	3.02764	0.01204	0.0061062	1.85797	1.05679	3.46125
0.205078	5.36648	0.199639	0.116466	2.4022	2.59401	4.50822		0.205078	5.21356	0.182881	0.107459	3.49428	1.93603	5.23474		0.205078	5.01607	0.185611	0.107449	4.00253	1.43865	4.95587		0.205078	4.90308	0.0193042	0.0294303	1.59396	2.83405	4.65702		0.205078	4.78894	0.0131689	0.0129932	2.46581	1.94356	7.14012		0.205078	2.94677	0.0112591	0.00572478	1.80126	1.02728	3.37414
0.207031	5.20602	0.193137	0.114412	2.33375	2.49898	4.39802		0.207031	5.06594	0.177252	0.105095	3.40172	1.8617	5.11811		0.207031	4.87393	0.179681	0.10483	3.8988	1.38314	4.84424		0.207031	4.77803	0.018958	0.03062	1.54537	2.7557	4.54397		0.207031	4.66596	0.0130053	0.0132662	2.39695	1.89246	6.97385		0.207031	2.87007	0.0111015	0.00581224	1.75212	0.99987	3.28829
0.208984	5.05844	0.186652	0.109528	2.26001	2.41417	4.27081		0.208984	4.91773	0.172298	0.100221	3.3026	1.79832	4.96185		0.208984	4.73285	0.174534	0.0997384	3.78227	1.33753	4.71171		0.208984	4.64925	0.0182488	0.0305052	1.49264	2.68891	4.43904		0.208984	4.54171	0.0126371	0.0129611	2.32709	1.83906	6.78179		0.208984	2.79451	0.0106049	0.00564494	1.70051	0.972786	3.20207
0.210938	4.91302	0.183057	0.105917	2.19133	2.33312	4.15187		0.210938	4.77808	0.170099	0.0968751	3.20941	1.73859	4.81444		0.210938	4.6006	0.172192	0.0962334	3.67019	1.29627	4.587		0.210938	4.52736	0.0176959	0.0307587	1.44251	2.62138	4.33403		0.210938	4.42222	0.0123559	0.0128906	2.25693	1.78945	6.59434		0.210938	2.71948	0.0102532	0.00558324	1.64917	0.946011	3.12359
0.212891	4.77925	0.178438	0.106523	2.14124	2.24606	4.06792		0.212891	4.64987	0.165949	0.0965825	3.13032	1.67235	4.77737		0.212891	4.47844	0.168009	0.0953584	3.58544	1.25018	4.51033		0.212891	4.41004	0.0175699	0.033068	1.40169	2.5468	4.23233		0.212891	4.31089	0.0123058	0.0135604	2.19444	1.74219	6.44698		0.212891	2.65334	0.0102518	0.00580944	1.61045	0.921275	3.03994
0.214844	4.62956	0.171941	0.098721	2.06646	2.16919	3.94046		0.214844	4.50562	0.161275	0.0895793	3.03145	1.61811	4.56927		0.214844	4.34106	0.162576	0.0885103	3.46771	1.20979	4.37943		0.214844	4.28961	0.016638	0.0316127	1.35265	2.48898	4.14109		0.214844	4.18912	0.0118116	0.0128414	2.12683	1.6939	6.25806		0.214844	2.57828	0.00958677	0.00548213	1.55681	0.896167	2.9681
0.216797	4.50974	0.170283	0.10243	2.02108	2.09472	3.87352		0.216797	4.38562	0.159864	0.0924419	2.96276	1.56226	4.49975		0.216797	4.22493	0.16117	0.0909792	3.39001	1.16947	4.31816		0.216797	4.18527	0.0168061	0.0350366	1.31693	2.41949	4.04739		0.216797	4.08501	0.0119151	0.0141587	2.06841	1.65057	6.12976		0.216797	2.51591	0.00986313	0.00599392	1.51975	0.872983	2.89662
0.21875	4.38421	0.16501	0.0970822	1.96265	2.03028	3.73545		0.21875	4.26097	0.155877	0.087442	2.87697	1.51338	4.31573		0.21875	4.10868	0.157098	0.0858046	3.28866	1.13349	4.18808		0.21875	4.08037	0.0161051	0.0345356	1.27421	2.3649	3.95793		0.21875	3.98425	0.0115447	0.0138312	2.00716	1.60662	5.95126		0.21875	2.45288	0.00932555	0.00580798	1.47252	0.850924	2.8246
0.220703	4.27115	0.16384	0.0959356	1.91202	1.9595	3.63845		0.220703	4.15364	0.155453	0.0860587	2.80382	1.45803	4.18868		0.220703	4.00311	0.156455	0.0839346	3.20682	1.09532	4.08818		0.220703	3.97476	0.0157674	0.0357552	1.23827	2.30318	3.86579		0.220703	3.8803	0.0113665	0.0143029	1.95055	1.56474	5.7965		0.220703	2.39075	0.00913546	0.00595916	1.43315	0.828854	2.75269
0.222656	4.16197	0.159658	0.0942804	1.87029	1.88617	3.54413		0.222656	4.05172	0.152121	0.0839249	2.73397	1.40275	4.06246		0.222656	3.90118	0.15293	0.0812918	3.12554	1.05512	3.98549		0.222656	3.87554	0.0153541	0.036523	1.20644	2.2391	3.7708		0.222656	3.78197	0.0111472	0.0146981	1.89799	1.52239	5.6386		0.222656	2.3311	0.00886291	0.00606241	1.39721	0.807007	2.67924
0.224609	4.04484	0.15525	0.0908723	1.80953	1.83063	3.42616		0.224609	3.93552	0.148532	0.0809463	2.65006	1.35921	3.90811		0.224609	3.79166	0.149098	0.078114	3.02816	1.02469	3.87679		0.224609	3.77138	0.0148022	0.036143	1.16525	2.19087	3.69713		0.224609	3.68109	0.0108441	0.0148515	1.83637	1.48191	5.48398		0.224609	2.26821	0.0084489	0.00601918	1.35228	0.785526	2.61834
0.226562	3.94528	0.154237	0.0928252	1.77255	1.7601	3.35001		0.226562	3.84037	0.148193	0.0823156	2.59075	1.30853	3.85209		0.226562	3.69795	0.148541	0.0786819	2.96192	0.98678	3.79738		0.226562	3.68173	0.0146681	0.0382541	1.13806	2.1258	3.60147		0.226562	3.59539	0.0107776	0.0161363	1.78832	1.44161	5.33942		0.226562	2.21507	0.00841909	0.00640759	1.31898	0.765116	2.54512
0.228516	3.84148	0.152051	0.091953	1.71733	1.70884	3.23687		0.228516	3.74192	0.146572	0.0817947	2.51093	1.27037	3.66938		0.228516	3.60256	0.146704	0.0777659	2.87717	0.959975	3.68732		0.228516	3.5865	0.014365	0.0388986	1.10214	2.07793	3.52712		0.228516	3.5038	0.0106088	0.0171551	1.73345	1.405	5.19398		0.228516	2.15766	0.00825856	0.00665125	1.279	0.744788	2.48255
0.230469	3.74776	0.150387	0.0930442	1.67833	1.6506	3.14833		0.230469	3.65049	0.145401	0.0831804	2.44971	1.22914	3.55263		0.230469	3.51376	0.145519	0.0783219	2.80898	0.929409	3.59961		0.230469	3.50095	0.0141447	0.0399434	1.073	2.02317	3.44181		0.230469	3.41804	0.0104886	0.0185334	1.68734	1.36725	5.04856		0.230469	2.1079	0.00814147	0.00700458	1.24578	0.725688	2.41708
0.232422	3.65135	0.148091	0.0927878	1.63565	1.59434	3.05957		0.232422	3.55885	0.143773	0.0836541	2.38772	1.18678	3.4217		0.232422	3.42624	0.143581	0.078078	2.74215	0.898901	3.49963		0.232422	3.41774	0.0137978	0.0397443	1.0436	1.96879	3.36133		0.232422	3.33507	0.0102958	0.019643	1.64118	1.33097	4.90461		0.232422	2.05772	0.00790707	0.0072139	1.21316	0.707021	2.35277
0.234375	3.55698	0.14244	0.0901174	1.58701	1.54478	2.96415		0.234375	3.46707	0.138551	0.0823724	2.32151	1.15216	3.30458		0.234375	3.33559	0.138324	0.0765456	2.66336	0.873266	3.4073		0.234375	3.32856	0.0132685	0.0379722	1.0094	1.92529	3.28561		0.234375	3.25005	0.00999299	0.0200491	1.59232	1.29583	4.76009		0.234375	2.00374	0.00748966	0.00713808	1.17802	0.688411	2.29072
0.236328	3.46759	0.140441	0.0941325	1.55181	1.48817	2.88829		0.236328	3.37908	0.136563	0.0868395	2.26893	1.11053	3.20157		0.236328	3.25465	0.136297	0.0797566	2.60677	0.844163	3.32214		0.236328	3.25044	0.0131741	0.03943	0.984243	1.86646	3.19249		0.236328	3.17356	0.00991635	0.022065	1.55112	1.2594	4.62239		0.236328	1.95597	0.00741466	0.00760107	1.15145	0.669534	2.22389
0.238281	3.37704	0.136714	0.0947242	1.50386	1.44625	2.8007		0.238281	3.28778	0.133407	0.0901936	2.20332	1.07952	3.0969		0.238281	3.16604	0.13298	0.0832532	2.53589	0.820317	3.24522		0.238281	3.16705	0.0128629	0.0378941	0.951482	1.82607	3.12466		0.238281	3.09452	0.00975804	0.0234439	1.50583	1.22747	4.50103		0.238281	1.90675	0.00727517	0.00793985	1.11749	0.652384	2.17162
0.240234	3.29022	0.133074	0.0948219	1.46465	1.39591	2.7218		0.240234	3.20242	0.130242	0.0938763	2.14988	1.04345	2.98406		0.240234	3.0856	0.129753	0.0872725	2.47592	0.792884	3.15664		0.240234	3.09083	0.0124961	0.0362915	0.924763	1.77455	3.04302		0.240234	3.02054	0.00955821	0.0242677	1.46578	1.19363	4.37143		0.240234	1.86216	0.0070096	0.00814984	1.08894	0.634736	2.10955
0.242188	3.20993	0.132515	0.102838	1.42553	1.35564	2.65671		0.242188	3.12591	0.129771	0.106475	2.09739	1.0147	2.90523		0.242188	3.01205	0.129281	0.100654	2.41536	0.77339	3.09806		0.242188	3.01641	0.0124821	0.0369745	0.897901	1.73023	2.97277		0.242188	2.9452	0.00953661	0.026439	1.42549	1.16273	4.27255		0.242188	1.81751	0.0070708	0.00894619	1.06075	0.618722	2.05885
0.244141	3.12939	0.129432	0.10643	1.38666	1.31743	2.58423		0.244141	3.04936	0.126966	0.115108	2.04446	0.985588	2.82076		0.244141	2.93779	0.126474	0.112281	2.35452	0.751678	3.03624		0.244141	2.9434	0.0121574	0.0351398	0.8704	1.68926	2.90812		0.244141	2.87484	0.009349	0.0263174	1.38793	1.1327	4.16946		0.244141	1.77345	0.00683359	0.0091158	1.03185	0.603355	2.00937
0.246094	3.05659	0.126689	0.114103	1.35408	1.27721	2.5196		0.246094	2.97693	0.124299	0.129242	2.0029	0.956042	2.74986		0.246094	2.86826	0.123689	0.130581	2.31011	0.730143	2.97292		0.246094	2.87917	0.0119955	0.0345414	0.848122	1.63974	2.83796		0.246094	2.81143	0.00926779	0.026266	1.35431	1.10306	4.07441		0.246094	1.7349	0.00675524	0.00930689	1.00846	0.587255	1.95782
0.248047	2.97617	0.123098	0.120074	1.31038	1.24864	2.45029		0.248047	2.90018	0.12133	0.14315	1.94723	0.933356	2.68529		0.248047	2.7953	0.120543	0.149086	2.24217	0.713927	2.91959		0.248047	2.80852	0.0114925	0.0323949	0.819252	1.60553	2.77991		0.248047	2.74188	0.00898554	0.0244568	1.31516	1.07478	4.00481		0.248047	1.69056	0.00632744	0.0082272	0.978062	0.572524	1.91825
0.25	2.91267	0.125389	0.126585	1.27842	1.2135	2.40563		0.25	2.83767	0.123687	0.153677	1.90289	0.911265	2.67637		0.25	2.73447	0.122749	0.159992	2.19521	0.698609	2.89256		0.25	2.74409	0.0115537	0.031736	0.796184	1.56153	2.73272		0.25	2.67919	0.00902483	0.0223325	1.28104	1.04646	3.99325		0.25	1.65303	0.00645009	0.00648544	0.955811	0.557772	1.88854
0.251953	2.83847	0.121562	0.078679	1.24359	1.17138	2.33638		0.251953	2.76711	0.12018	0.0779509	1.8541	0.878439	2.56629		0.251953	2.66711	0.119227	0.0715268	2.13956	0.67277	2.81648		0.251953	2.67803	0.0112255	0.0216063	0.771566	1.52389	2.65609		0.251953	2.61398	0.00881564	0.0122856	1.24657	1.01933	3.8251		0.251953	1.61386	0.00619535	0.00433208	0.929472	0.543128	1.82789
0.253906	2.78067	0.121336	0.0656299	1.21248	1.13506	2.28362		0.253906	2.71036	0.120258	0.0606779	1.81234	0.852348	2.4913		0.253906	2.6116	0.119061	0.0551879	2.09404	0.654122	2.74044		0.253906	2.61811	0.0111449	0.0203265	0.749897	1.48479	2.59279		0.253906	2.55594	0.00875475	0.0114484	1.21439	0.993068	3.71407		0.253906	1.5779	0.00618406	0.00470053	0.907945	0.529641	1.77778
0.255859	2.71678	0.11941	0.0572229	1.18184	1.09937	2.23433		0.255859	2.64824	0.118581	0.0511911	1.77083	0.827438	2.42671		0.255859	2.55286	0.117157	0.047774	2.04685	0.634647	2.67276		0.255859	2.55972	0.0109227	0.0200006	0.729088	1.44395	2.53023		0.255859	2.4991	0.00861844	0.0115453	1.18361	0.967382	3.61283		0.255859	1.5427	0.0060258	0.0048792	0.886359	0.515366	1.73017
0.257812	2.64949	0.117286	0.0512918	1.14938	1.06734	2.17595		0.257812	2.58293	0.116845	0.0449914	1.72251	0.80344	2.37137		0.257812	2.49137	0.115416	0.0428183	1.99177	0.616659	2.6206		0.257812	2.49439	0.0105849	0.0197969	0.705734	1.41491	2.47829		0.257812	2.43587	0.008403	0.0114248	1.15037	0.943414	3.53762		0.257812	1.50424	0.00575426	0.00470828	0.85957	0.502556	1.69215
0.259766	2.59192	0.116302	0.0488274	1.12351	1.04002	2.12492		0.259766	2.52898	0.115913	0.0430069	1.68794	0.783983	2.31588		0.259766	2.43804	0.114376	0.0410877	1.95183	0.602151	2.55964		0.259766	2.44069	0.0105094	0.0208091	0.686918	1.37388	2.41874		0.259766	2.38428	0.00835597	0.0118628	1.12217	0.919261	3.44567		0.259766	1.47145	0.00574426	0.00472777	0.840314	0.489415	1.64811
0.261719	2.53333	0.114822	0.0462018	1.09629	1.0127	2.07565		0.261719	2.47239	0.114748	0.0403874	1.64585	0.763027	2.27083		0.261719	2.384	0.113148	0.0387557	1.90512	0.58663	2.51302		0.261719	2.38288	0.010261	0.0211947	0.666945	1.34265	2.36549		0.261719	2.32887	0.00819529	0.0116162	1.09153	0.897146	3.36756		0.261719	1.43751	0.00554833	0.00447986	0.818312	0.47754	1.60896
0.263672	2.47662	0.112672	0.0455658	1.06913	0.987412	2.0307		0.263672	2.41947	0.11249	0.0400672	1.60695	0.744859	2.22393		0.263672	2.3334	0.110845	0.0385756	1.86461	0.573028	2.46861		0.263672	2.33114	0.01024	0.0225921	0.648092	1.30994	2.31681		0.263672	2.27727	0.00817525	0.0118827	1.06426	0.875259	3.30722		0.263672	1.40527	0.00558104	0.00451545	0.797778	0.466244	1.57549
0.265625	2.42372	0.10938	0.0424403	1.04427	0.959991	1.97995		0.265625	2.36527	0.109501	0.0371995	1.56993	0.723953	2.17225		0.265625	2.28399	0.107791	0.035932	1.81993	0.558178	2.41135		0.265625	2.27908	0.00988457	0.0221531	0.630588	1.27666	2.26318		0.265625	2.22568	0.00795902	0.0110627	1.03647	0.852521	3.21859		0.265625	1.37373	0.00528949	0.00419961	0.777521	0.45377	1.53599
0.267578	2.371	0.108556	0.042997	1.02215	0.940881	1.94129		0.267578	2.31377	0.108597	0.0375607	1.53493	0.710393	2.14079		0.267578	2.23608	0.106821	0.0362984	1.77925	0.546635	2.37797		0.267578	2.22802	0.00988201	0.023682	0.613861	1.24893	2.21809		0.267578	2.17578	0.00794433	0.0112261	1.01034	0.832719	3.15516		0.267578	1.34385	0.00533307	0.00429043	0.758033	0.444076	1.50459
0.269531	2.32381	0.107669	0.042563	1.00048	0.92091	1.90387		0.269531	2.26881	0.107905	0.0372283	1.50181	0.695657	2.10268		0.269531	2.19226	0.106211	0.0359148	1.74512	0.535898	2.33894		0.269531	2.18005	0.00976849	0.0243094	0.598239	1.21779	2.17229		0.269531	2.12945	0.00786767	0.0109201	0.985756	0.813985	3.09168		0.269531	1.315	0.00527556	0.00421079	0.740461	0.434172	1.47235
0.271484	2.27368	0.105074	0.0407808	0.978772	0.899178	1.86136		0.271484	2.21873	0.105596	0.035231	1.46699	0.678906	2.06448		0.271484	2.1441	0.103802	0.0340022	1.70334	0.523558	2.30009		0.271484	2.12959	0.00946675	0.0234967	0.582354	1.19147	2.12608		0.271484	2.0797	0.00767601	0.00997936	0.959977	0.794876	3.02429		0.271484	1.28454	0.00502602	0.00389142	0.721209	0.424434	1.44074
0.273438	2.22063	0.102069	0.0398217	0.956453	0.87705	1.81868		0.273438	2.16995	0.102581	0.0346211	1.43513	0.662619	2.02412		0.273438	2.09622	0.100748	0.0333893	1.66511	0.51133	2.26111		0.273438	2.08271	0.00932038	0.0232843	0.566863	1.16221	2.08217		0.273438	2.03395	0.00757936	0.00944873	0.935296	0.774969	2.96546		0.273438	1.25684	0.00492368	0.00373932	0.701824	0.414019	1.41181
0.275391	2.1752	0.101329	0.0403045	0.935404	0.862112	1.78613		0.275391	2.12485	0.101875	0.0346854	1.40266	0.651329	1.99888		0.275391	2.05126	0.100028	0.033427	1.62903	0.502777	2.2344		0.275391	2.03732	0.00922874	0.0234329	0.552008	1.13748	2.04182		0.275391	1.99098	0.00750675	0.00907407	0.911238	0.758649	2.91143		0.275391	1.22981	0.00488025	0.00363023	0.68434	0.405113	1.38443
0.277344	2.13127	0.100091	0.0403698	0.917276	0.847843	1.75279		0.277344	2.07932	0.100619	0.0347071	1.37252	0.641529	1.97032		0.277344	2.00994	0.0988243	0.0334176	1.59666	0.494369	2.19864		0.277344	1.99486	0.00916304	0.0233782	0.53907	1.11166	2.00081		0.277344	1.94889	0.00745474	0.00872759	0.889246	0.742361	2.85717		0.277344	1.20479	0.00485782	0.00353834	0.668871	0.396427	1.35742
0.279297	2.09053	0.0999056	0.0406827	0.897956	0.835536	1.72398		0.279297	2.04052	0.100444	0.0349815	1.3452	0.632032	1.94653		0.279297	1.97169	0.0986311	0.0336796	1.56324	0.487539	2.17435		0.279297	1.95275	0.00910059	0.0232096	0.526034	1.08851	1.96323		0.279297	1.90849	0.00740404	0.00841397	0.868065	0.726989	2.8122		0.279297	1.17917	0.0048377	0.00343077	0.653077	0.388475	1.33392
0.28125	2.04623	0.0976643	0.0392104	0.878182	0.815648	1.68769		0.28125	1.99806	0.0984258	0.0329627	1.31363	0.616887	1.90987		0.28125	1.93068	0.0964044	0.0316344	1.52539	0.475495	2.13952		0.28125	1.90875	0.00877772	0.0215923	0.511566	1.0663	1.92477		0.28125	1.86558	0.00718808	0.00752908	0.844972	0.709765	2.75663		0.28125	1.15208	0.00452565	0.00307328	0.635763	0.379835	1.30941
0.283203	2.00494	0.0966586	0.038336	0.860921	0.803624	1.65092		0.283203	1.95942	0.0975076	0.032522	1.2874	0.608142	1.8705		0.283203	1.8923	0.0955149	0.0312902	1.4922	0.468799	2.09375		0.283203	1.86836	0.00864484	0.0203403	0.499394	1.03973	1.88066		0.283203	1.82663	0.00710987	0.00711418	0.82545	0.693578	2.69634		0.283203	1.12787	0.00447106	0.00293458	0.620668	0.370972	1.27735
0.285156	1.96486	0.0960437	0.0391831	0.841994	0.791065	1.62175		0.285156	1.91859	0.0969818	0.0328345	1.25955	0.598755	1.84819		0.285156	1.85381	0.0947942	0.0315168	1.46036	0.4614	2.0724		0.285156	1.82782	0.00858623	0.019948	0.485928	1.02039	1.84675		0.285156	1.78592	0.00705655	0.00688992	0.803947	0.679965	2.652		0.285156	1.10255	0.00443977	0.0028559	0.605298	0.364108	1.25425
0.287109	1.92762	0.0958356	0.0397791	0.826743	0.786419	1.59673		0.287109	1.88175	0.0967485	0.0333375	1.23588	0.595724	1.83148		0.287109	1.81941	0.0945837	0.0319933	1.43272	0.459211	2.05019		0.287109	1.79216	0.00855032	0.0194772	0.475555	0.998901	1.81122		0.287109	1.75162	0.00702467	0.00673088	0.786173	0.667244	2.61312		0.287109	1.08129	0.00444002	0.00280197	0.59226	0.357213	1.23164
0.289062	1.88959	0.0947854	0.0385516	0.808773	0.773975	1.57013		0.289062	1.8459	0.0959943	0.0321366	1.20904	0.586184	1.80582		0.289062	1.78358	0.0937301	0.0308359	1.4034	0.45073	2.02105		0.289062	1.7544	0.00833593	0.0180274	0.463394	0.977483	1.77532		0.289062	1.71444	0.00688324	0.00620647	0.766626	0.653189	2.56775		0.289062	1.05866	0.00425848	0.00260052	0.577876	0.349649	1.20774
0.291016	1.84711	0.0921415	0.0381516	0.790097	0.756309	1.5374		0.291016	1.80445	0.0932739	0.0315984	1.18187	0.5725	1.77304		0.291016	1.74319	0.0909724	0.03029	1.37003	0.440689	1.98569		0.291016	1.7125	0.00820013	0.0169074	0.450758	0.957314	1.73999		0.291016	1.67544	0.00678644	0.00587034	0.746704	0.637892	2.5186		0.291016	1.034	0.00416742	0.00247603	0.562692	0.341678	1.18453
0.292969	1.81359	0.0905328	0.0393136	0.777213	0.756056	1.51531		0.292969	1.77333	0.0914133	0.0327719	1.15966	0.571547	1.75484		0.292969	1.71259	0.0891221	0.0314908	1.34624	0.439906	1.96439		0.292969	1.67909	0.00825402	0.0167656	0.441237	0.937955	1.70765		0.292969	1.64209	0.00680898	0.00590748	0.730664	0.627249	2.4824		0.292969	1.01493	0.00425011	0.00250824	0.551364	0.336279	1.16478
0.294922	1.77771	0.0890884	0.0379012	0.75911	0.739418	1.48624		0.294922	1.73758	0.0901764	0.0311218	1.13462	0.558846	1.72284		0.294922	1.67825	0.0879295	0.0298639	1.31459	0.430054	1.9332		0.294922	1.64258	0.0079955	0.0152177	0.429015	0.919988	1.67333		0.294922	1.60586	0.00663735	0.00538444	0.712091	0.613563	2.43508		0.294922	0.99208	0.00402924	0.00229879	0.536767	0.32875	1.14215
0.296875	1.74536	0.0886573	0.0391042	0.748048	0.743365	1.46885		0.296875	1.7068	0.0896436	0.0323956	1.11587	0.562446	1.70823		0.296875	1.64888	0.087405	0.0311522	1.29315	0.431423	1.91508		0.296875	1.61333	0.00806537	0.015193	0.420648	0.902641	1.642		0.296875	1.5762	0.00667005	0.00549527	0.697499	0.604728	2.40253		0.296875	0.974289	0.00413377	0.00235229	0.526452	0.324073	1.12305
0.298828	1.7087	0.0866825	0.0367336	0.730091	0.721879	1.43545		0.298828	1.67129	0.087885	0.0302039	1.09044	0.546794	1.66016		0.298828	1.61515	0.085516	0.0290825	1.26142	0.419611	1.86939		0.298828	1.5766	0.00776967	0.0134843	0.408926	0.88161	1.60666		0.298828	1.54181	0.00647491	0.00493105	0.679757	0.588895	2.34557		0.298828	0.952611	0.00386422	0.0021173	0.511899	0.315499	1.09906
0.300781	1.67705	0.085823	0.0378736	0.717452	0.721475	1.40911		0.300781	1.63926	0.0868856	0.031147	1.07062	0.546795	1.63795		0.300781	1.58554	0.0845477	0.0299825	1.23791	0.418725	1.84815		0.300781	1.54501	0.00777567	0.0133385	0.400014	0.867556	1.57669		0.300781	1.51035	0.0064638	0.00495017	0.664621	0.580971	2.3096		0.300781	0.933203	0.00390168	0.00213069	0.500893	0.311455	1.08056
0.302734	1.64775	0.0845705	0.0377043	0.70561	0.718131	1.38532		0.302734	1.61129	0.0855178	0.0313118	1.05105	0.544013	1.60882		0.302734	1.55783	0.0831886	0.0302163	1.2153	0.416397	1.81818		0.302734	1.51593	0.00773256	0.0127825	0.391649	0.850827	1.54694		0.302734	1.48133	0.00642631	0.00486462	0.650162	0.57043	2.26992		0.302734	0.916175	0.00389318	0.00210323	0.49013	0.305936	1.06118
0.304688	1.6172	0.0841895	0.0365701	0.689645	0.703836	1.35761		0.304688	1.5809	0.0854479	0.0300145	1.02751	0.533718	1.57468		0.304688	1.529	0.0829773	0.0288725	1.1888	0.408098	1.78676		0.304688	1.48278	0.00754026	0.0118853	0.380905	0.834391	1.51678		0.304688	1.44968	0.00629363	0.00455469	0.633995	0.558296	2.22401		0.304688	0.895685	0.00373181	0.00197046	0.477484	0.29962	1.04128
0.306641	1.59002	0.0835535	0.0356942	0.679081	0.703587	1.33189		0.306641	1.55552	0.0848205	0.029659	1.00875	0.533595	1.54695		0.306641	1.5056	0.0823386	0.0286493	1.16698	0.407595	1.75226		0.306641	1.45607	0.00742678	0.0111566	0.373265	0.816352	1.48573		0.306641	1.42259	0.00621635	0.00437137	0.620347	0.548381	2.18626		0.306641	0.879502	0.00365664	0.00189997	0.46771	0.29412	1.02208
0.308594	1.56037	0.0838348	0.0358611	0.6647	0.695725	1.30869		0.308594	1.52858	0.0851238	0.0296376	0.988852	0.527101	1.52189		0.308594	1.47934	0.0825351	0.0286224	1.142	0.402247	1.72782		0.308594	1.42562	0.00735946	0.0108208	0.363662	0.801844	1.45664		0.308594	1.39273	0.00615338	0.00429106	0.605773	0.537989	2.14463		0.308594	0.860957	0.0036099	0.00186556	0.456347	0.28879	1.00281
0.310547	1.53337	0.0834113	0.036476	0.653338	0.696706	1.28844		0.310547	1.50193	0.0846985	0.0305611	0.971347	0.527733	1.50343		0.310547	1.45422	0.0821103	0.0295747	1.12183	0.402505	1.70671		0.310547	1.39846	0.00737874	0.0106928	0.356209	0.788618	1.43205		0.310547	1.36622	0.00615117	0.00434853	0.592833	0.530017	2.11695		0.310547	0.844651	0.00365933	0.0018975	0.446727	0.284718	0.988098
0.3125	1.50913	0.0825413	0.0358615	0.642385	0.692397	1.26523		0.3125	1.47774	0.0839502	0.0303005	0.953879	0.524707	1.48062		0.3125	1.43054	0.0813068	0.0294134	1.10028	0.399239	1.68023		0.3125	1.37231	0.00730599	0.0102208	0.348696	0.773034	1.40537		0.3125	1.34091	0.00609999	0.00424304	0.579935	0.520344	2.08194		0.3125	0.828951	0.00361214	0.00185685	0.437215	0.27964	0.9712
0.314453	1.47932	0.0812559	0.0341861	0.627198	0.671559	1.23793		0.314453	1.44906	0.0827986	0.0285887	0.933336	0.50933	1.45055		0.314453	1.40325	0.0800384	0.0276232	1.07506	0.387333	1.64632		0.314453	1.34181	0.00706851	0.00941625	0.339074	0.754809	1.37678		0.314453	1.31135	0.00594	0.00391546	0.565191	0.506164	2.03273		0.314453	0.81085	0.00340315	0.00171108	0.425264	0.272288	0.951928
0.316406	1.45883	0.0815395	0.0351255	0.619009	0.683668	1.22342		0.316406	1.4282	0.0829132	0.0298695	0.918549	0.518473	1.43925		0.316406	1.38294	0.0801909	0.0290265	1.05714	0.39358	1.63155		0.316406	1.31915	0.00710604	0.00942664	0.332971	0.744473	1.35433		0.316406	1.28945	0.00595396	0.00400701	0.554319	0.501951	2.01301		0.316406	0.79763	0.00347197	0.00175935	0.417729	0.269944	0.938772
0.318359	1.43171	0.0802906	0.0339296	0.60605	0.671025	1.20088		0.318359	1.40387	0.0817698	0.028736	0.901007	0.509713	1.41082		0.318359	1.35741	0.0790301	0.0278844	1.03468	0.386208	1.60146		0.318359	1.2926	0.00694172	0.00889387	0.32472	0.729111	1.32847		0.318359	1.26361	0.00584123	0.00380166	0.541438	0.491097	1.97355		0.318359	0.781127	0.00333733	0.00166783	0.407417	0.263987	0.921859
0.320312	1.40821	0.0792482	0.0343444	0.596448	0.67281	1.18225		0.320312	1.38035	0.0806814	0.0294912	0.885863	0.510851	1.39613		0.320312	1.33592	0.0778942	0.028753	1.01571	0.386673	1.58466		0.320312	1.27	0.00697302	0.00885971	0.317952	0.717247	1.30669		0.320312	1.24081	0.0058487	0.00387772	0.530376	0.484529	1.94925		0.320312	0.767467	0.0033903	0.00170772	0.39917	0.260506	0.908984
0.322266	1.38222	0.0782288	0.0332502	0.584548	0.66067	1.16249		0.322266	1.3534	0.0796822	0.0286464	0.867672	0.502311	1.37524		0.322266	1.3114	0.0768583	0.0279404	0.996379	0.380309	1.56045		0.322266	1.24457	0.00682276	0.00836656	0.31021	0.700703	1.2823		0.322266	1.21586	0.00574503	0.0036975	0.518088	0.47301	1.91116		0.322266	0.751691	0.00326971	0.00162657	0.389676	0.254335	0.894159
0.324219	1.35902	0.0766299	0.0330472	0.572673	0.656513	1.14614		0.324219	1.33096	0.0779624	0.0286598	0.852247	0.498847	1.36181		0.324219	1.2898	0.0752135	0.0279789	0.976969	0.377386	1.54662		0.324219	1.22054	0.00675795	0.00819485	0.303102	0.688149	1.26149		0.324219	1.19282	0.00569163	0.00364976	0.506827	0.464857	1.88355		0.324219	0.737474	0.00323005	0.00160805	0.380977	0.249941	0.881376
0.326172	1.33956	0.076935	0.0337649	0.563791	0.664998	1.13601		0.326172	1.3103	0.0782171	0.0295201	0.840267	0.505239	1.35588		0.326172	1.2708	0.0754651	0.0289941	0.961938	0.381271	1.5405		0.326172	1.1995	0.00678016	0.00819938	0.297385	0.679213	1.24293		0.326172	1.17174	0.00569498	0.00371425	0.49732	0.460445	1.86687		0.326172	0.725074	0.00327958	0.0016452	0.374065	0.247476	0.870866
0.328125	1.31525	0.0754604	0.0326536	0.551557	0.648209	1.11377		0.328125	1.2881	0.0768566	0.0285241	0.822988	0.49289	1.32755		0.328125	1.24871	0.0740905	0.0279412	0.942253	0.371682	1.51105		0.328125	1.17509	0.00662063	0.00786063	0.289648	0.662925	1.22033		0.328125	1.14829	0.00558124	0.00357685	0.485351	0.448171	1.82729		0.328125	0.710015	0.00314303	0.00157225	0.364768	0.24097	0.85587
0.330078	1.29568	0.0756012	0.0323718	0.542337	0.653098	1.10045		0.330078	1.26838	0.0770658	0.0283458	0.809076	0.497097	1.31902		0.330078	1.22964	0.0742304	0.0278671	0.925897	0.37382	1.50046		0.330078	1.15505	0.00656589	0.00766015	0.283668	0.653347	1.20281		0.330078	1.12843	0.00552993	0.00348032	0.475433	0.443132	1.81158		0.330078	0.698291	0.00309884	0.00154307	0.357441	0.238118	0.846298
0.332031	1.27375	0.0746099	0.0316619	0.531848	0.642749	1.08178		0.332031	1.24629	0.0760824	0.0279353	0.7951	0.490235	1.30056		0.332031	1.20961	0.0731994	0.0275092	0.907325	0.368207	1.47981		0.332031	1.13337	0.00646416	0.00744268	0.276666	0.637959	1.18158		0.332031	1.10763	0.00546042	0.00346705	0.464973	0.432958	1.78091		0.332031	0.68503	0.00304095	0.00152417	0.349002	0.232745	0.833295
0.333984	1.25457	0.0739341	0.0314449	0.522243	0.642511	1.07063		0.333984	1.22833	0.075385	0.0278711	0.781118	0.489594	1.29531		0.333984	1.19121	0.0725251	0.0275415	0.891536	0.367521	1.47657		0.333984	1.11225	0.00641403	0.00730174	0.27062	0.627831	1.16408		0.333984	1.08758	0.00541412	0.00341078	0.454924	0.426527	1.7578		0.333984	0.672431	0.00301297	0.00151037	0.3418	0.229162	0.822125
0.335938	1.23779	0.0747224	0.0327862	0.514308	0.650456	1.06316		0.335938	1.21249	0.0761047	0.0292303	0.768835	0.496395	1.29767		0.335938	1.1756	0.0731936	0.029015	0.877744	0.371566	1.47134		0.335938	1.09428	0.00649925	0.00750017	0.265459	0.620278	1.15244		0.335938	1.06979	0.0054532	0.00357592	0.446506	0.423039	1.74801		0.335938	0.661564	0.00312003	0.00158963	0.335589	0.226982	0.815926
0.337891	1.21761	0.0732052	0.0310311	0.502936	0.63013	1.04266		0.337891	1.19273	0.0748339	0.027673	0.753402	0.481086	1.27397		0.337891	1.15612	0.0718167	0.0273894	0.859752	0.360019	1.44381		0.337891	1.07208	0.00626844	0.00718867	0.25831	0.603398	1.13402		0.337891	1.04784	0.00530083	0.00346669	0.435663	0.410131	1.71022		0.337891	0.647787	0.00291578	0.00150412	0.327514	0.220243	0.801883
0.339844	1.19847	0.072073	0.0309382	0.493994	0.631101	1.03031		0.339844	1.17444	0.073467	0.0276242	0.740043	0.481604	1.25863		0.339844	1.13876	0.0704921	0.0275041	0.844857	0.360045	1.42557		0.339844	1.05395	0.00624685	0.00694903	0.252889	0.592345	1.12199		0.339844	1.02965	0.00527704	0.00336189	0.42669	0.40372	1.69514		0.339844	0.636655	0.00291682	0.00148504	0.321006	0.21668	0.795744
0.341797	1.18152	0.0720919	0.0313837	0.485599	0.632128	1.01968		0.341797	1.15758	0.0736122	0.0282807	0.72786	0.481853	1.25007		0.341797	1.12182	0.0705867	0.0281927	0.830413	0.359633	1.40697		0.341797	1.0351	0.00621612	0.00721539	0.247318	0.58389	1.1041		0.341797	1.01151	0.00524494	0.00366756	0.417961	0.398339	1.66837		0.341797	0.625422	0.00290382	0.00156601	0.314497	0.213564	0.78427
0.34375	1.1645	0.0716343	0.0306465	0.476582	0.626986	1.0009		0.34375	1.14124	0.0732157	0.0274676	0.715475	0.477975	1.22895		0.34375	1.10587	0.070157	0.0274252	0.815339	0.356316	1.38196		0.34375	1.01697	0.00611764	0.00686814	0.241832	0.572175	1.08369		0.34375	0.994303	0.0051712	0.00343133	0.409001	0.390489	1.6364		0.34375	0.614504	0.00282913	0.0014916	0.308207	0.209452	0.769731
0.345703	1.14866	0.0717483	0.0316524	0.470465	0.642464	0.989913		0.345703	1.12644	0.0732221	0.0286091	0.705174	0.489127	1.22311		0.345703	1.09204	0.0701706	0.0287033	0.803008	0.3634	1.37456		0.345703	1.00209	0.00612704	0.00715002	0.23765	0.568464	1.07153		0.345703	0.979503	0.00516656	0.00381372	0.401894	0.389639	1.62652		0.345703	0.605354	0.00285794	0.00160686	0.303097	0.208669	0.761903
0.347656	1.12986	0.0696526	0.0298742	0.460184	0.616848	0.967388		0.347656	1.10809	0.0711342	0.0270001	0.689385	0.47044	1.17616		0.347656	1.07441	0.0680682	0.0270917	0.786076	0.349663	1.33592		0.347656	0.981455	0.0059653	0.00678651	0.231412	0.54977	1.04713		0.347656	0.959682	0.00505436	0.00361674	0.391684	0.375076	1.58068		0.347656	0.593233	0.0027212	0.00153759	0.295554	0.201103	0.744223
0.349609	1.11414	0.0689747	0.0306444	0.452771	0.625863	0.953421		0.349609	1.09248	0.070295	0.0276047	0.679366	0.476456	1.16029		0.349609	1.0589	0.0672531	0.0277408	0.774584	0.35334	1.3204		0.349609	0.966437	0.00598404	0.00674564	0.227075	0.543734	1.03208		0.349609	0.945103	0.00505443	0.00360005	0.384474	0.372059	1.56298		0.349609	0.583869	0.00275757	0.00154271	0.29029	0.199361	0.734562
0.351562	1.09828	0.0681928	0.0314997	0.445064	0.622526	0.936089		0.351562	1.07711	0.0696186	0.0290378	0.667878	0.474057	1.13956		0.351562	1.04452	0.066566	0.0292868	0.761488	0.351242	1.29894		0.351562	0.948876	0.0058936	0.00737423	0.22202	0.534601	1.0148		0.351562	0.928157	0.00498664	0.00438234	0.376317	0.365659	1.53818		0.351562	0.573366	0.00268686	0.00176251	0.284186	0.196003	0.725144
0.353516	1.0838	0.0681732	0.0313451	0.438283	0.624153	0.924504		0.353516	1.06328	0.0695796	0.0283717	0.656363	0.474418	1.12482		0.353516	1.03122	0.0664984	0.0285397	0.74912	0.351161	1.28048		0.353516	0.933563	0.00587954	0.00711237	0.217662	0.525825	0.997644		0.353516	0.91283	0.0049639	0.00396157	0.368738	0.360161	1.51174		0.353516	0.564023	0.00269012	0.00164908	0.278908	0.192817	0.713811
0.355469	1.06846	0.0676858	0.0309967	0.430653	0.620612	0.908285		0.355469	1.04836	0.0690797	0.0286127	0.645401	0.471405	1.10387		0.355469	1.01716	0.0659978	0.0288192	0.736529	0.348519	1.26222		0.355469	0.918132	0.00579718	0.00709361	0.213136	0.515337	0.977166		0.355469	0.897854	0.0049035	0.00437076	0.361368	0.353368	1.48279		0.355469	0.55455	0.00263097	0.00175732	0.273191	0.18916	0.700706
0.357422	1.05445	0.0671857	0.0294475	0.423563	0.618408	0.894473		0.357422	1.03441	0.0686157	0.0265653	0.633802	0.469774	1.07926		0.357422	1.00395	0.0655909	0.0266571	0.724407	0.346587	1.24101		0.357422	0.902352	0.00576101	0.00641526	0.208868	0.505628	0.958066		0.357422	0.882472	0.0048682	0.00360468	0.353798	0.346689	1.44954		0.357422	0.545315	0.00261149	0.00152267	0.267653	0.185427	0.686373
0.359375	1.04027	0.0656408	0.0292928	0.416954	0.622003	0.880633		0.359375	1.02001	0.0669445	0.0263636	0.62393	0.471778	1.0611		0.359375	0.989722	0.0640096	0.026467	0.713268	0.347438	1.22216		0.359375	0.888589	0.005729	0.00617778	0.204866	0.498624	0.940547		0.359375	0.86876	0.00483745	0.00341314	0.347113	0.342624	1.42501		0.359375	0.53693	0.00259621	0.00146149	0.262709	0.182978	0.674131
0.361328	1.0266	0.065648	0.0293747	0.409403	0.617358	0.867549		0.361328	1.00654	0.0669378	0.0266869	0.613039	0.467467	1.04152		0.361328	0.976901	0.0639338	0.0267058	0.701131	0.343626	1.20436		0.361328	0.873312	0.00568794	0.00645538	0.200441	0.48937	0.922757		0.361328	0.853935	0.00479887	0.0037793	0.339708	0.335985	1.39592		0.361328	0.527638	0.00257205	0.00155501	0.25699	0.179552	0.662949
0.363281	1.01314	0.065097	0.0279574	0.403352	0.614472	0.854119		0.363281	0.994152	0.0663878	0.0251095	0.603344	0.465483	1.02525		0.363281	0.964509	0.0634004	0.0252005	0.689846	0.341615	1.18844		0.363281	0.860038	0.00560739	0.00576926	0.196548	0.479815	0.903995		0.363281	0.840649	0.00473997	0.00312463	0.333158	0.329555	1.36778		0.363281	0.519743	0.0025131	0.00135595	0.252163	0.175848	0.650346
0.365234	0.999897	0.0641751	0.0278137	0.396818	0.616711	0.841173		0.365234	0.981036	0.0654521	0.0251417	0.593472	0.465677	1.01016		0.365234	0.951797	0.0624651	0.025219	0.678708	0.340991	1.17393		0.365234	0.846046	0.00554366	0.00578189	0.192709	0.472543	0.88685		0.365234	0.827453	0.00469054	0.00325694	0.326487	0.324946	1.34297		0.365234	0.511192	0.00246771	0.00137321	0.247235	0.173168	0.639569
0.367188	0.987178	0.0644634	0.0273438	0.390847	0.620485	0.830019		0.367188	0.968865	0.065854	0.0247084	0.584544	0.468654	0.995304		0.367188	0.940103	0.0628133	0.0248581	0.668689	0.342089	1.15778		0.367188	0.833026	0.00551655	0.00546353	0.189266	0.465578	0.869542		0.367188	0.814374	0.00466533	0.00294569	0.320664	0.32062	1.31978		0.367188	0.503417	0.00245908	0.00129509	0.24287	0.170705	0.628147
0.369141	0.973786	0.0639062	0.0271811	0.384805	0.62326	0.81952		0.369141	0.955696	0.0651855	0.0246076	0.57527	0.469032	0.982533		0.369141	0.927746	0.0621817	0.0247955	0.658328	0.34186	1.1442		0.369141	0.819983	0.00548907	0.00534428	0.185709	0.458605	0.853782		0.369141	0.801576	0.00463658	0.00285992	0.314506	0.316082	1.29716		0.369141	0.495616	0.00244492	0.00126998	0.238499	0.168198	0.617782
0.371094	0.960837	0.0632415	0.0269496	0.37862	0.619954	0.80873		0.371094	0.942743	0.0644312	0.0245495	0.565452	0.465131	0.967021		0.371094	0.914873	0.0613592	0.0247367	0.647666	0.338483	1.12898		0.371094	0.806585	0.00546854	0.00545188	0.181909	0.450242	0.838068		0.371094	0.788684	0.00461079	0.00298018	0.308167	0.309994	1.27209		0.371094	0.487392	0.00243775	0.00129924	0.233904	0.164959	0.607844
0.373047	0.94919	0.0623939	0.0256538	0.372268	0.612222	0.796262		0.373047	0.931163	0.0636883	0.0233781	0.555842	0.458732	0.954624		0.373047	0.903592	0.0606644	0.0236072	0.637489	0.334172	1.11409		0.373047	0.79386	0.00534474	0.00492852	0.17836	0.439629	0.822103		0.373047	0.77637	0.00452613	0.0026131	0.302092	0.302646	1.24727		0.373047	0.479765	0.0023368	0.00118093	0.22949	0.16084	0.597091
0.375	0.936899	0.0623419	0.0260925	0.366856	0.617979	0.790019		0.375	0.919181	0.063589	0.0239083	0.547427	0.462152	0.946469		0.375	0.892419	0.0605534	0.0241138	0.628188	0.33583	1.10499		0.375	0.781109	0.00536063	0.00507228	0.175115	0.434627	0.808448		0.375	0.764325	0.00452119	0.00271296	0.296414	0.299398	1.22873		0.375	0.47244	0.0023689	0.0012183	0.22545	0.159035	0.588458
0.376953	0.926724	0.0615615	0.0256037	0.361742	0.625382	0.779773		0.376953	0.90903	0.062814	0.0234736	0.54015	0.466438	0.934194		0.376953	0.882792	0.0597771	0.0237298	0.619697	0.337681	1.09625		0.376953	0.770652	0.00529584	0.0048203	0.172149	0.429448	0.795284		0.376953	0.753412	0.00447333	0.00255002	0.291382	0.296092	1.21218		0.376953	0.465923	0.00231975	0.00116619	0.221744	0.15711	0.580246
0.378906	0.913708	0.0607	0.0250366	0.35641	0.619716	0.768161		0.378906	0.897044	0.0619136	0.0231123	0.531561	0.461492	0.917213		0.378906	0.871456	0.0589034	0.0234159	0.610051	0.333402	1.07987		0.378906	0.758454	0.00526662	0.00475114	0.168784	0.420645	0.781341		0.378906	0.741799	0.00444626	0.0025276	0.285663	0.29	1.19095		0.378906	0.458681	0.00230635	0.00115708	0.217468	0.153791	0.571133
0.380859	0.903601	0.0598321	0.0244491	0.351229	0.620402	0.758456		0.380859	0.887265	0.0610637	0.0226639	0.52362	0.461169	0.906742		0.380859	0.861637	0.0581143	0.0229775	0.600619	0.332634	1.07029		0.380859	0.747928	0.00520639	0.00458256	0.165856	0.413661	0.770339		0.380859	0.730994	0.00440118	0.00244687	0.280562	0.285346	1.17596		0.380859	0.452094	0.00226396	0.00112451	0.213637	0.151175	0.563887
0.382812	0.894405	0.0597873	0.0245974	0.34659	0.625917	0.753062		0.382812	0.878134	0.0610091	0.0227811	0.516223	0.46443	0.898054		0.382812	0.853642	0.0580756	0.0230887	0.592344	0.334041	1.06074		0.382812	0.737302	0.00518983	0.00453981	0.162976	0.408637	0.760385		0.382812	0.720662	0.00437615	0.00241597	0.275682	0.282206	1.16354		0.382812	0.445682	0.00225839	0.00111543	0.210077	0.149192	0.557554
0.384766	0.882284	0.0592539	0.023705	0.340696	0.616634	0.743169		0.384766	0.866774	0.0605079	0.0220795	0.507214	0.456595	0.883152		0.384766	0.84213	0.0575472	0.022417	0.581988	0.328257	1.04325		0.384766	0.725129	0.00512176	0.00442492	0.159503	0.399378	0.74844		0.384766	0.708784	0.00432778	0.00236594	0.270016	0.275448	1.14269		0.384766	0.438071	0.00221281	0.0010899	0.205714	0.145819	0.549203
0.386719	0.874028	0.0591976	0.0241997	0.336869	0.631059	0.738317		0.386719	0.858342	0.0604504	0.0226522	0.501321	0.465606	0.880776		0.386719	0.834111	0.0575217	0.0230318	0.575448	0.333915	1.04307		0.386719	0.716131	0.00514473	0.00444916	0.157263	0.39649	0.740122		0.386719	0.700057	0.00433276	0.00240565	0.266041	0.274003	1.13697		0.386719	0.43295	0.00224913	0.00111196	0.202973	0.144861	0.54473
0.388672	0.862035	0.0579541	0.0229417	0.330992	0.610873	0.727261		0.388672	0.847338	0.0591828	0.0215291	0.492099	0.451361	0.86293		0.388672	0.823058	0.0562326	0.0219078	0.565097	0.323164	1.02334		0.388672	0.704351	0.00503523	0.00421007	0.153834	0.384312	0.728435		0.388672	0.688665	0.00425897	0.00227211	0.260319	0.265245	1.11401		0.388672	0.425675	0.0021576	0.00105095	0.198634	0.140303	0.536888
0.390625	0.854218	0.0584946	0.023626	0.327525	0.627612	0.724207		0.390625	0.839063	0.059731	0.022297	0.486523	0.461888	0.859685		0.390625	0.814932	0.0567614	0.0227284	0.558786	0.330088	1.024		0.390625	0.695968	0.00507017	0.00431416	0.151668	0.382724	0.7214		0.390625	0.680312	0.00427137	0.00234699	0.256757	0.264599	1.10903		0.390625	0.420602	0.00220524	0.00108716	0.195933	0.139808	0.533178
0.392578	0.845676	0.0579137	0.0231579	0.32301	0.625095	0.718192		0.392578	0.831053	0.0591284	0.0218774	0.479606	0.459974	0.852449		0.392578	0.807274	0.0561896	0.0223297	0.551133	0.328216	1.01429		0.392578	0.686099	0.00501853	0.00420265	0.149116	0.375985	0.71238		0.392578	0.670927	0.00423113	0.00229183	0.252406	0.260128	1.09668		0.392578	0.414744	0.0021669	0.0010633	0.192732	0.137384	0.527418
0.394531	0.835513	0.0575982	0.0222841	0.317753	0.612973	0.712148		0.394531	0.821585	0.0588355	0.0211122	0.471434	0.450627	0.840164		0.394531	0.79771	0.0558747	0.0215438	0.541848	0.321077	0.999835		0.394531	0.675279	0.00493992	0.00408218	0.145916	0.367286	0.702244		0.394531	0.660262	0.00417304	0.0022155	0.247116	0.253804	1.07811		0.394531	0.408031	0.00210584	0.00102759	0.188734	0.134013	0.520359
0.396484	0.828116	0.0570926	0.0225538	0.314313	0.622655	0.705812		0.396484	0.813445	0.0582446	0.021431	0.465879	0.457096	0.833915		0.396484	0.789928	0.0553347	0.0219063	0.535226	0.324668	0.994835		0.396484	0.667235	0.00494849	0.00411292	0.143917	0.36368	0.695458		0.396484	0.652453	0.00417016	0.00224742	0.24369	0.251797	1.07251		0.396484	0.403085	0.00212652	0.00104365	0.186282	0.132807	0.516804
0.398438	0.81845	0.0561373	0.0217092	0.309265	0.609538	0.695332		0.398438	0.804017	0.0572234	0.0206127	0.458139	0.447808	0.818673		0.398438	0.781027	0.0542875	0.0210584	0.526363	0.317906	0.976486		0.398438	0.657168	0.00485775	0.00395465	0.141029	0.355147	0.684283		0.398438	0.642828	0.00410676	0.00215137	0.2389	0.245787	1.05495		0.398438	0.396896	0.0020568	0.000998056	0.182666	0.129563	0.509567
0.400391	0.812003	0.0562637	0.0225175	0.306471	0.625948	0.692507		0.400391	0.798083	0.0573279	0.021462	0.453281	0.459295	0.817368		0.400391	0.774902	0.0543763	0.021939	0.521164	0.325201	0.978141		0.400391	0.649968	0.00490825	0.0041135	0.139356	0.353862	0.678421		0.400391	0.636025	0.0041278	0.00224979	0.235936	0.245647	1.05328		0.400391	0.392753	0.00211469	0.00104366	0.180405	0.129281	0.506782
0.402344	0.803493	0.0558365	0.02151	0.301831	0.613537	0.685471		0.402344	0.789668	0.056946	0.020486	0.446065	0.450165	0.806675		0.402344	0.767149	0.0540509	0.0209572	0.513373	0.318549	0.96523		0.402344	0.640556	0.00481862	0.00394783	0.13665	0.345863	0.668064		0.402344	0.626483	0.00406431	0.00214849	0.231546	0.239964	1.03842		0.402344	0.387119	0.00204127	0.000996286	0.177066	0.126259	0.500144
0.404297	0.794805	0.0551936	0.0214795	0.297894	0.61032	0.680435		0.404297	0.781624	0.0562598	0.0205026	0.440287	0.44904	0.800609		0.404297	0.759387	0.0533974	0.0209677	0.506362	0.317273	0.958274		0.404297	0.632097	0.00480387	0.00397131	0.134463	0.34048	0.65845		0.404297	0.617964	0.00404736	0.00216299	0.227796	0.236548	1.02573		0.404297	0.381887	0.00204078	0.00100152	0.174152	0.124344	0.494084
0.40625	0.786805	0.0544984	0.0210887	0.294098	0.607691	0.674635		0.40625	0.773646	0.0555842	0.0201058	0.434462	0.447235	0.794474		0.40625	0.751724	0.0527733	0.020554	0.499859	0.315649	0.95249		0.40625	0.624775	0.00473952	0.00386913	0.132324	0.334583	0.649629		0.40625	0.610945	0.0040017	0.00210088	0.224279	0.232812	1.01305		0.40625	0.377332	0.00199303	0.000972505	0.171442	0.122183	0.488373
0.408203	0.777589	0.0535873	0.0206215	0.289535	0.59676	0.67044		0.408203	0.764592	0.054588	0.0196139	0.427713	0.439825	0.785321		0.408203	0.742971	0.0518201	0.0200386	0.492155	0.310129	0.94349		0.408203	0.615745	0.00469778	0.00385048	0.129768	0.328595	0.639884		0.408203	0.602294	0.00396747	0.00207627	0.219928	0.22856	0.997704		0.408203	0.371933	0.00196528	0.000959132	0.168244	0.119903	0.482128
0.410156	0.771591	0.0539305	0.0214399	0.287035	0.607362	0.668948		0.410156	0.758607	0.0549436	0.020468	0.423972	0.448551	0.787158		0.410156	0.737	0.0521943	0.0209171	0.487881	0.315589	0.948946		0.410156	0.609084	0.0047462	0.0040215	0.128379	0.326281	0.633624		0.410156	0.59587	0.00398783	0.00217986	0.217286	0.227921	0.994613		0.410156	0.368175	0.00202296	0.0010057	0.166442	0.119335	0.478625
0.412109	0.763444	0.053531	0.0205536	0.282181	0.591793	0.665456		0.412109	0.751271	0.05451	0.0195551	0.416942	0.43725	0.778783		0.412109	0.729833	0.0516896	0.0199683	0.480315	0.307765	0.94075		0.412109	0.600287	0.00467126	0.00391487	0.125792	0.319245	0.623271		0.412109	0.586987	0.00393479	0.00210886	0.213053	0.222913	0.978616		0.412109	0.362736	0.00196529	0.000970586	0.163286	0.116608	0.471764
0.414062	0.755777	0.0530341	0.0201333	0.278542	0.582345	0.661796		0.414062	0.743681	0.0539996	0.0191689	0.411815	0.431818	0.770785		0.414062	0.722542	0.0512176	0.0195693	0.474236	0.304168	0.937803		0.414062	0.593122	0.00461703	0.00384298	0.123866	0.313445	0.614953		0.414062	0.580252	0.00389569	0.00206035	0.209906	0.219319	0.967038		0.414062	0.358314	0.00192473	0.000946135	0.160731	0.114553	0.466353
0.416016	0.749834	0.0528516	0.0203951	0.275849	0.58528	0.661989		0.416016	0.738079	0.0538054	0.019373	0.407408	0.435442	0.768123		0.416016	0.717663	0.0510472	0.0197542	0.469486	0.306104	0.941936		0.416016	0.58671	0.0046258	0.00393964	0.122289	0.310586	0.608297		0.416016	0.573846	0.00389361	0.00210501	0.207276	0.217799	0.957058		0.416016	0.354656	0.00194325	0.000963964	0.158759	0.113744	0.461541
0.417969	0.740176	0.0513892	0.0194448	0.270928	0.56224	0.656045		0.417969	0.728704	0.0523218	0.018387	0.400504	0.420353	0.754903		0.417969	0.708509	0.0495726	0.0187294	0.461277	0.295387	0.924451		0.417969	0.57798	0.004545	0.00383799	0.119654	0.303023	0.598693		0.417969	0.565545	0.0038363	0.00203074	0.203008	0.212466	0.9362		0.417969	0.349278	0.00188274	0.000927156	0.155538	0.110987	0.453631
0.419922	0.736649	0.052097	0.0204182	0.269173	0.577108	0.655329		0.419922	0.724227	0.0530172	0.0192842	0.397658	0.432926	0.757209		0.419922	0.704273	0.0503006	0.0196237	0.458294	0.303443	0.930347		0.419922	0.573357	0.00460902	0.00409221	0.118738	0.302849	0.594137		0.419922	0.561046	0.00386826	0.00215715	0.201339	0.213659	0.935413		0.419922	0.346651	0.00195115	0.000982629	0.154367	0.11135	0.450653
0.421875	0.727998	0.0513982	0.0191075	0.263612	0.545217	0.641135		0.421875	0.715944	0.052321	0.0179565	0.390215	0.410763	0.735236		0.421875	0.696109	0.0495961	0.0182222	0.449749	0.288087	0.900776		0.421875	0.564289	0.00448488	0.00387204	0.115903	0.293684	0.5814		0.421875	0.552247	0.00378728	0.00201609	0.196836	0.206822	0.909565		0.421875	0.34112	0.00185039	0.000915747	0.150941	0.107886	0.440127
0.423828	0.722169	0.0510935	0.0193884	0.261314	0.547717	0.635558		0.423828	0.710645	0.0520104	0.0181897	0.386695	0.413165	0.732159		0.423828	0.69072	0.0492891	0.0184525	0.445783	0.29018	0.901239		0.423828	0.559229	0.00448931	0.00397384	0.114633	0.291089	0.575533		0.423828	0.547083	0.00378515	0.0020513	0.194703	0.206052	0.90392		0.423828	0.338027	0.00186044	0.000928332	0.14931	0.10723	0.436284
0.425781	0.7172	0.0514195	0.0198215	0.258684	0.546199	0.634627		0.425781	0.705738	0.052317	0.0185308	0.382769	0.414145	0.728771		0.425781	0.685423	0.049574	0.018742	0.44155	0.290787	0.901704		0.425781	0.553416	0.00451725	0.0041734	0.113202	0.288855	0.568919		0.425781	0.541719	0.0037943	0.00213727	0.192342	0.205345	0.896886		0.425781	0.334635	0.00189865	0.000963843	0.147595	0.106629	0.431924
0.427734	0.710117	0.0509031	0.0186021	0.254668	0.52735	0.623631		0.427734	0.698429	0.0518507	0.0172522	0.377169	0.400301	0.716208		0.427734	0.678856	0.0491206	0.0174212	0.435302	0.280803	0.886124		0.427734	0.546109	0.00439372	0.00395351	0.111152	0.282305	0.558306		0.427734	0.53492	0.00371435	0.00198332	0.188931	0.200756	0.879946		0.427734	0.330352	0.00179303	0.000890888	0.145028	0.104188	0.423971
0.429688	0.705967	0.0512313	0.0191886	0.252709	0.525307	0.6182		0.429688	0.694853	0.0521488	0.0177392	0.374294	0.401103	0.712131		0.429688	0.675264	0.0493939	0.0178876	0.431879	0.281598	0.885363		0.429688	0.541936	0.00444626	0.00420791	0.110108	0.279469	0.552554		0.429688	0.530571	0.00373958	0.00209892	0.187121	0.200002	0.875017		0.429688	0.327701	0.00184887	0.000940663	0.1436	0.103529	0.420272
0.431641	0.697885	0.0508237	0.0182979	0.247862	0.498513	0.604614		0.431641	0.686902	0.0517583	0.016782	0.367734	0.382508	0.698163		0.431641	0.667998	0.0489597	0.0168713	0.424335	0.269242	0.858435		0.431641	0.534154	0.00435676	0.00409987	0.107598	0.272496	0.542694		0.431641	0.522609	0.00367885	0.00201103	0.183164	0.194908	0.854966		0.431641	0.322863	0.00178126	0.00089924	0.140562	0.100786	0.412709
0.433594	0.694369	0.0508062	0.018703	0.245627	0.494229	0.599258		0.433594	0.68283	0.0517202	0.0170928	0.364543	0.381418	0.696171		0.433594	0.664253	0.0489332	0.0171552	0.420687	0.268393	0.854908		0.433594	0.5297	0.0043756	0.00429447	0.106492	0.269725	0.537419		0.433594	0.518231	0.00368438	0.00208106	0.181315	0.193827	0.849664		0.433594	0.320083	0.00180544	0.000927874	0.139155	0.100032	0.408636
0.435547	0.688931	0.050657	0.0187426	0.243049	0.485855	0.593307		0.435547	0.677893	0.0515225	0.0169956	0.360612	0.376195	0.690156		0.435547	0.659446	0.0487618	0.0170074	0.416424	0.265305	0.844442		0.435547	0.524302	0.00436318	0.00442573	0.105117	0.266626	0.530997		0.435547	0.513118	0.00366947	0.00210647	0.179026	0.192205	0.840081		0.435547	0.316852	0.00180414	0.000936373	0.137485	0.0990616	0.403973
0.4375	0.682748	0.0497757	0.018645	0.239935	0.470807	0.587166		0.4375	0.672027	0.050584	0.0168113	0.356014	0.367238	0.681829		0.4375	0.6539	0.0478171	0.016796	0.411376	0.259343	0.833072		0.4375	0.518939	0.00433919	0.00452734	0.103486	0.262305	0.524143		0.4375	0.507559	0.00365	0.00211629	0.176364	0.189503	0.828648		0.4375	0.313491	0.00178941	0.000938171	0.135517	0.0975754	0.399039
0.439453	0.677654	0.0490719	0.0181552	0.237795	0.455257	0.579267		0.439453	0.667099	0.049943	0.0162269	0.352743	0.356944	0.674821		0.439453	0.649322	0.0472616	0.0161591	0.407763	0.252686	0.82269		0.439453	0.514887	0.00427402	0.00452141	0.102405	0.256414	0.518583		0.439453	0.503614	0.00360651	0.00204494	0.174573	0.186132	0.8217		0.439453	0.31103	0.00173318	0.000904418	0.134103	0.0956821	0.395189
0.441406	0.671239	0.0482595	0.0179913	0.233927	0.440378	0.574085		0.441406	0.660933	0.0490584	0.01597	0.347331	0.346486	0.666962		0.441406	0.643172	0.046391	0.0158763	0.401952	0.246026	0.812236		0.441406	0.507835	0.00424966	0.00464396	0.100446	0.252766	0.511092		0.441406	0.496867	0.00358568	0.00206996	0.171387	0.183469	0.808279		0.441406	0.306751	0.00172716	0.000913056	0.131731	0.0942805	0.389813
0.443359	0.668382	0.0482154	0.0182966	0.232883	0.432405	0.570053		0.443359	0.657925	0.0489663	0.016172	0.345142	0.341937	0.665205		0.443359	0.64003	0.0463094	0.01604	0.399472	0.243377	0.810389		0.443359	0.504471	0.00426109	0.00487383	0.0997539	0.248903	0.506798		0.443359	0.493494	0.0035877	0.00213159	0.170175	0.181667	0.805405		0.443359	0.304812	0.0017437	0.000938794	0.130836	0.0932651	0.386701
0.445312	0.662923	0.0480619	0.017923	0.229647	0.416091	0.565036		0.445312	0.653467	0.0488301	0.0157521	0.340867	0.330144	0.65915		0.445312	0.635382	0.0462057	0.0155848	0.394328	0.236045	0.80168		0.445312	0.498993	0.00422223	0.00498578	0.0981635	0.24424	0.50075		0.445312	0.488074	0.00355849	0.00212934	0.167581	0.17842	0.795981		0.445312	0.301444	0.00171922	0.000934597	0.128908	0.0915847	0.382161
0.447266	0.657382	0.0476277	0.0177528	0.226568	0.396057	0.560712		0.447266	0.6479	0.0483501	0.0155015	0.336507	0.316306	0.6526		0.447266	0.630166	0.0457144	0.0152938	0.389526	0.226808	0.793514		0.447266	0.493535	0.0041904	0.00511512	0.0966526	0.237984	0.49479		0.447266	0.48298	0.00353598	0.00213715	0.165083	0.174392	0.786769		0.447266	0.298163	0.00169831	0.000935433	0.126961	0.0894846	0.378229
0.449219	0.655274	0.0477054	0.0179189	0.225896	0.390293	0.558795		0.449219	0.645984	0.0484707	0.015548	0.335059	0.31256	0.65538		0.449219	0.628279	0.0458736	0.0153176	0.387914	0.224605	0.799251		0.449219	0.490747	0.00418369	0.00536829	0.096221	0.234844	0.491419		0.449219	0.480234	0.00352817	0.00218317	0.164232	0.173087	0.787457		0.449219	0.296528	0.00169827	0.000951593	0.126384	0.0887062	0.375557
0.451172	0.649088	0.047696	0.0175935	0.222044	0.369385	0.55376		0.451172	0.639567	0.0484332	0.015163	0.329662	0.297535	0.644711		0.451172	0.622572	0.0457963	0.0148975	0.381845	0.214992	0.785904		0.451172	0.484253	0.00414816	0.00554415	0.0941855	0.229796	0.484345		0.451172	0.473567	0.0035003	0.00220555	0.160939	0.168991	0.772998		0.451172	0.292464	0.00167755	0.000956907	0.123966	0.08666	0.370116
0.453125	0.647154	0.0479654	0.0176918	0.221151	0.35973	0.550182		0.453125	0.637691	0.048734	0.0151661	0.327977	0.290698	0.645218		0.453125	0.620666	0.0460802	0.0148402	0.380259	0.210564	0.787104		0.453125	0.481704	0.00414585	0.00584812	0.0937556	0.225368	0.480041		0.453125	0.471142	0.00349552	0.00226937	0.160081	0.166614	0.767266		0.453125	0.290968	0.00168162	0.000980908	0.123297	0.0854583	0.36685
0.455078	0.641102	0.0473205	0.017175	0.217514	0.337817	0.542928		0.455078	0.631447	0.0480983	0.0146656	0.32304	0.273583	0.635624		0.455078	0.614719	0.0454697	0.0143053	0.374623	0.199428	0.771804		0.455078	0.475499	0.0040923	0.00595605	0.0919336	0.219175	0.473297		0.455078	0.465276	0.00345912	0.00225855	0.1572	0.161795	0.753949		0.455078	0.287194	0.00164417	0.000973263	0.121065	0.0830518	0.362043
0.457031	0.638582	0.047518	0.0173898	0.216285	0.327157	0.539426		0.457031	0.628756	0.0482618	0.0148129	0.321009	0.265866	0.631312		0.457031	0.612001	0.0456187	0.014408	0.372168	0.194396	0.769394		0.457031	0.472428	0.00410236	0.00636626	0.091246	0.215138	0.468402		0.457031	0.462099	0.00346024	0.00236756	0.155942	0.159379	0.747206		0.457031	0.285393	0.00165947	0.00101276	0.120218	0.0817832	0.358201
0.458984	0.635034	0.0473119	0.0174122	0.21439	0.314363	0.536286		0.458984	0.625402	0.0480179	0.0147733	0.318359	0.255622	0.626334		0.458984	0.608149	0.0454033	0.0143285	0.369146	0.187779	0.765335		0.458984	0.469056	0.00409047	0.00672056	0.0902664	0.210716	0.463383		0.458984	0.458844	0.00344866	0.00245063	0.154317	0.156391	0.739301		0.458984	0.283377	0.00165657	0.00103912	0.11897	0.0802591	0.35454
0.460938	0.631346	0.0471887	0.0171635	0.212394	0.301562	0.531871		0.460938	0.621925	0.0478832	0.0145315	0.315261	0.24491	0.619146		0.460938	0.605081	0.0452473	0.0140738	0.365815	0.180726	0.755774		0.460938	0.465201	0.00406155	0.00697953	0.0893234	0.206567	0.457314		0.460938	0.454997	0.00342716	0.00250676	0.1526	0.153361	0.72918		0.460938	0.280909	0.00163987	0.00105511	0.117736	0.0787705	0.350228
0.462891	0.627557	0.0467457	0.0169231	0.210796	0.285393	0.524811		0.462891	0.618295	0.047447	0.0142782	0.3128	0.232401	0.615008		0.462891	0.601752	0.0448584	0.0137764	0.362727	0.171996	0.746101		0.462891	0.4618	0.00403704	0.00723258	0.0884888	0.200604	0.451766		0.462891	0.451879	0.00341123	0.00256609	0.151193	0.149178	0.720639		0.462891	0.278867	0.00162089	0.00106931	0.116689	0.0766737	0.346418
0.464844	0.621744	0.0457088	0.0165206	0.207843	0.270418	0.517053		0.464844	0.612496	0.0463342	0.013923	0.308757	0.220149	0.606394		0.464844	0.595981	0.0438311	0.0134161	0.358328	0.163673	0.734241		0.464844	0.456891	0.00399734	0.0074545	0.0870644	0.195938	0.445213		0.464844	0.447276	0.00338244	0.00261539	0.148932	0.145301	0.709308		0.464844	0.275916	0.00159606	0.00108229	0.114947	0.0748433	0.342009
0.466797	0.62016	0.0456697	0.0166846	0.207179	0.25927	0.512052		0.466797	0.610511	0.0462546	0.0140655	0.307208	0.211038	0.60052		0.466797	0.594247	0.0437732	0.0135333	0.356755	0.15755	0.72454		0.466797	0.454645	0.00400619	0.00791848	0.0866331	0.191712	0.440769		0.466797	0.444952	0.0033847	0.00277716	0.147993	0.142494	0.702387		0.466797	0.274487	0.00160831	0.00113929	0.114351	0.0733826	0.338542
0.46875	0.615661	0.0454451	0.0166255	0.205015	0.246572	0.508136		0.46875	0.606547	0.0459893	0.014044	0.303812	0.200499	0.593731		0.46875	0.590404	0.0435374	0.0134821	0.353292	0.150341	0.714222		0.46875	0.450764	0.00399585	0.00830686	0.085552	0.187479	0.435551		0.46875	0.441083	0.00337377	0.0029292	0.146201	0.139236	0.692196		0.46875	0.272098	0.00160824	0.00118977	0.112924	0.0718158	0.334796
0.470703	0.612365	0.0452004	0.0161452	0.202905	0.232688	0.500603		0.470703	0.603057	0.0457707	0.0136873	0.300839	0.188754	0.583458		0.470703	0.587364	0.0433148	0.0131017	0.350071	0.142038	0.69859		0.470703	0.447196	0.00395626	0.0084248	0.0845422	0.182698	0.429589		0.470703	0.437693	0.00334726	0.00301274	0.144571	0.135392	0.681355		0.470703	0.269858	0.00157869	0.00121175	0.111654	0.0699597	0.330075
0.472656	0.610835	0.0448312	0.0163529	0.202646	0.221775	0.4954		0.472656	0.601827	0.0453969	0.0139044	0.300082	0.17978	0.57766		0.472656	0.585932	0.0429834	0.0132788	0.348923	0.135611	0.692846		0.472656	0.445582	0.00397132	0.00887224	0.0843723	0.178321	0.426151		0.472656	0.436154	0.00335389	0.00325446	0.144118	0.132776	0.67639		0.472656	0.268957	0.00159551	0.00129331	0.111347	0.0686021	0.327126
0.474609	0.605636	0.0446411	0.0158736	0.199538	0.210004	0.489043		0.474609	0.597091	0.045174	0.0135788	0.296032	0.169489	0.568065		0.474609	0.581234	0.0427506	0.0129447	0.344106	0.128127	0.679029		0.474609	0.44082	0.00392251	0.00889065	0.0829116	0.174594	0.420682		0.474609	0.431568	0.00332099	0.00338228	0.141725	0.129408	0.666034		0.474609	0.266071	0.00156367	0.00131579	0.109456	0.0670254	0.323109
0.476562	0.603918	0.0443443	0.0156181	0.198939	0.198895	0.482687		0.476562	0.595831	0.0448806	0.0134833	0.295108	0.159959	0.558969		0.476562	0.579816	0.0424757	0.0128316	0.342886	0.121304	0.668905		0.476562	0.439299	0.00390362	0.00899603	0.0826605	0.170609	0.415947		0.476562	0.429875	0.00330663	0.00357557	0.141101	0.126722	0.659134		0.476562	0.26498	0.00155005	0.00136173	0.109023	0.0656759	0.319056
0.478516	0.600616	0.0447676	0.0155653	0.196954	0.189029	0.479137		0.478516	0.59238	0.0453486	0.0135597	0.292388	0.151328	0.553817		0.478516	0.57675	0.0428897	0.0128952	0.339813	0.115214	0.661025		0.478516	0.435869	0.00390445	0.00918425	0.0817495	0.167092	0.411949		0.478516	0.426585	0.00330351	0.00387052	0.139582	0.12399	0.65231		0.478516	0.263095	0.00155641	0.00143531	0.107872	0.0644191	0.316082
0.480469	0.597497	0.0446176	0.0151229	0.195075	0.177172	0.473839		0.480469	0.589162	0.0452169	0.0133325	0.289503	0.141114	0.544821		0.480469	0.573746	0.0427848	0.012652	0.336818	0.107881	0.648168		0.480469	0.432668	0.00386404	0.00901524	0.0808408	0.162691	0.406582		0.480469	0.423386	0.00327751	0.00403973	0.138062	0.120646	0.641798		0.480469	0.260955	0.00152782	0.00145959	0.106697	0.0627682	0.311933
0.482422	0.595837	0.0446309	0.0154698	0.194475	0.168816	0.470766		0.482422	0.587628	0.0451663	0.0138953	0.288493	0.134251	0.540765		0.482422	0.572415	0.0427132	0.0131997	0.335832	0.102806	0.644423		0.482422	0.4308	0.00390249	0.00927456	0.0805755	0.160023	0.403412		0.482422	0.421786	0.00329709	0.00447779	0.137528	0.118783	0.637261		0.482422	0.260098	0.0015654	0.00157308	0.106314	0.0618742	0.309342
0.484375	0.592342	0.0440937	0.0148453	0.192489	0.161225	0.464985		0.484375	0.583969	0.0446114	0.0135998	0.285711	0.127429	0.533757		0.484375	0.568576	0.0422008	0.0129839	0.332594	0.0976862	0.633226		0.484375	0.427865	0.00385351	0.00878526	0.0796315	0.157563	0.398874		0.484375	0.418838	0.00326582	0.00455549	0.135981	0.116728	0.630232		0.484375	0.258229	0.00152861	0.00155974	0.105164	0.0608719	0.305794
0.486328	0.590536	0.0442701	0.0148251	0.19177	0.151846	0.461428		0.486328	0.582498	0.0447598	0.0138689	0.284551	0.119668	0.529113		0.486328	0.566969	0.0423557	0.0133373	0.331215	0.0920561	0.627894		0.486328	0.426151	0.00386704	0.0086674	0.0792802	0.154468	0.394831		0.486328	0.41707	0.00327095	0.00483396	0.135307	0.114566	0.624407		0.486328	0.257174	0.00154579	0.0016238	0.104682	0.0598219	0.30256
0.488281	0.586767	0.0442131	0.0140706	0.188821	0.144229	0.455923		0.488281	0.578684	0.04474	0.0134207	0.280923	0.112977	0.521643		0.488281	0.563476	0.0423014	0.0130341	0.327106	0.0869358	0.61588		0.488281	0.422395	0.00380351	0.007941	0.0780118	0.151603	0.389928		0.488281	0.413204	0.00323047	0.0047768	0.133307	0.112013	0.616235		0.488281	0.254803	0.0014971	0.0015954	0.103128	0.0586077	0.299035
0.490234	0.586338	0.0443328	0.014091	0.188428	0.137462	0.45365		0.490234	0.57787	0.0448444	0.0138618	0.279922	0.107362	0.518598		0.490234	0.562571	0.0424114	0.0136978	0.326097	0.0829064	0.614474		0.490234	0.421128	0.00382243	0.00773644	0.0777748	0.149642	0.386635		0.490234	0.412052	0.00323944	0.00497326	0.132914	0.110698	0.612665		0.490234	0.25409	0.00151699	0.00168393	0.102811	0.0580467	0.296203
0.492188	0.583805	0.044104	0.0137841	0.187344	0.131592	0.449101		0.492188	0.575136	0.0446718	0.0139157	0.278231	0.102263	0.513381		0.492188	0.560086	0.0422598	0.0141217	0.324237	0.0791422	0.610536		0.492188	0.418984	0.00380517	0.00727039	0.0772314	0.147879	0.38282		0.492188	0.409961	0.00322653	0.00495139	0.131938	0.109426	0.608234		0.492188	0.252784	0.00150758	0.00172394	0.102097	0.0574896	0.293546
0.494141	0.582692	0.0438429	0.0136868	0.186742	0.126664	0.446177		0.494141	0.573971	0.0443513	0.0141773	0.277384	0.0981697	0.509686		0.494141	0.559109	0.0419945	0.0148678	0.32315	0.0762882	0.612539		0.494141	0.417879	0.0038107	0.00692497	0.0769492	0.146561	0.379425		0.494141	0.408835	0.00322797	0.00496527	0.131467	0.108614	0.605595		0.494141	0.252012	0.00151431	0.00180928	0.101684	0.0571748	0.291569
0.496094	0.580461	0.0438117	0.0132057	0.185307	0.120553	0.442264		0.496094	0.571631	0.0443571	0.0138567	0.275248	0.093063	0.503781		0.496094	0.557085	0.0420104	0.0149457	0.320832	0.0727177	0.613514		0.496094	0.415669	0.00377998	0.00653355	0.0763065	0.144551	0.375285		0.496094	0.406485	0.00320896	0.00486224	0.130364	0.107104	0.601166		0.496094	0.25064	0.00149032	0.00185791	0.100857	0.05656	0.289516
0.498047	0.576407	0.0431769	0.0128371	0.182791	0.118876	0.43861		0.498047	0.567846	0.0437156	0.013872	0.271977	0.091194	0.498916		0.498047	0.55346	0.0413679	0.0154177	0.316951	0.0713131	0.618022		0.498047	0.412056	0.00374026	0.00659096	0.0750959	0.144133	0.371146		0.498047	0.4029	0.0031845	0.00506153	0.128518	0.106527	0.5977		0.498047	0.248508	0.0014592	0.00189956	0.0994563	0.0563951	0.288741
-0.5	0.571234	0.0408921	0.008154	0.1792	0.113423	0.427832		-0.5	0.563067	0.0418172	0.00835782	0.267476	0.0857182	0.484502		-0.5	0.548875	0.0396045	0.00952324	0.3123	0.0666075	0.589756		-0.5	0.408334	0.00328632	0.00445322	0.0735824	0.140157	0.363047		-0.5	0.399378	0.00291307	0.00341913	0.126295	0.103165	0.580799		-0.5	0.24581	0.00104624	0.0011295	0.0976876	0.0544019	0.280168
